# Supplementary material for: Mediterranean seagrasses provide essential coastal protection under climate change
Source: Sci Rep. 2024 Dec 4;14:30269. doi: 10.1038/s41598-024-81026-5 (PMC11618301; doi:10.1038/s41598-024-81026-5)
Supplement: Supplementary file 1 — Supplementary Information 1. [file 41598_2024_81026_MOESM1_ESM.xlsx]

## Sheet: info_Dikes
Nº	Port's name	Lon(º)	Lat(º)	Management	Toe's depth (m)	Steepness	Additional comment
1	'Formentera'	1.42	38.73	National	20	Vertical wall
2	'Ibiza'	1.45	38.91	National	20	Vertical wall
3	'Palma'	2.64	39.56	National	20	Gentle slope
4	'Alcudia'	3.14	39.83	National	20	Gentle slope
5	'Mahón'	4.27	39.89	National	20	Gentle slope	In the bay
6	'San Antonio de la playa'	2.71444	39.532	Regional	5	Gentle slope
7	'Can Picafort'	3.16016	39.7672	Regional	5	Gentle slope
8	Colònia de San Pere'	3.27278	39.7385	Regional	5	Gentle slope
9	'Palmanova'	2.54192	39.5235	Regional	5	Gentle slope
10	'Port de Pollensa'	3.0883	39.9019	Regional	5	Gentle slope
11	S'Arenal'	2.74471	39.5011	Regional	5	Gentle slope
12	S'Estanyol'	2.91954	39.3588	Regional	5	Gentle slope
13	Sa Ràpita'	2.95335	39.3592	Regional	5	Gentle slope
14	'San Antoni'	1.29614	38.9768	Regional	5	Gentle slope
15	'Santa Ponsa'	2.46416	39.5134	Regional	5	Gentle slope
16	'Serranova'	3.22123	39.7402	Regional	5	Gentle slope
17	'Cala Gamba'	2.69361	39.546	Regional	5	Gentle slope
18	'Porto Cristo'	3.33684	39.5396	Regional	5	Vertical wall	In the bay
19	'Portocolom'	3.26332	39.4233	Regional	5	Vertical wall	In the bay
20	Port d'Andratx'	2.37715	39.5427	Regional	5	Gentle slope
21	Calanova'	2.59956	39.5478	Regional	5	Gentle slope
22	'Cala Ratjada'	3.46344	39.7087	Regional	5	Gentle slope
23	Port de Cocodrilo'	3.14419	39.8673	Regional	5	Gentle slope
24	'Port Adriano'	2.47324	39.49	Regional	5	Vertical wall
25	'Portal Vells'	2.52276	39.4748	Regional	5	Gentle slope
26	'Puerto Portalls'	2.56499	39.5276	Regional	5	Gentle slope
27	'Santa Eulária'	1.53882	38.9801	Regional	5	Gentle slope
28	Port Ext Ciutadella'	3.82463	39.9899	Regional	5	Vertical wall
29	'Cala Bona'	3.39382	39.614	Regional	5	Gentle slope
30	'Cala Figuera'	3.17082	39.3311	Regional	5	Vertical wall	In the bay
31	'Fornells'	4.13225	40.0545	Regional	5	Gentle slope
32	'Sóller'	2.68931	39.7958	Regional	5	Gentle slope
33	Colònia de San Jordi'	2.99931	39.3145	Regional	5	Gentle slope
34	'Portopetro'	3.21305	39.36	Regional	5	Gentle slope	In the bay

## Sheet: Seagrass locations
site id	name site	lon(º)	lat(º)	depth(m)
113	El Castell	2.93	39.1527	-15
115	El Castell	2.93	39.1527	-10
184	El Castell	2.93	39.1527	-5
185	Cala Santa María	2.94933	39.15	-13.1
186	Mooring 22	2.931	39.1468	-17
187	Porto Colom	3.26972	39.4175	-6.4
188	Pollença	3.09205	39.8965	-4.1
189	Cap Salines	3.05747	39.2616	-25.5
190	Cala Millor	3.39017	39.6006	-6.5
191	Can Picafort	3.16648	39.7716	-10
192	Es Cargol	3.04127	39.2732	-6
193	Fornells	4.13773	40.0565	-6.8
194	Cala d’Or	3.23145	39.3694	-7
195	Cala Torreta	1.41965	38.7909	-7.6
196	Illetes	1.43047	38.7561	-5
197	Els Pujols	1.45478	38.7285	-4
556	El Castell	2.92943	39.1529	-25
557	Cala Santa María	2.94867	39.1512	-17
558	Cala Santa María	2.94818	39.1526	-7
559	El Castell	2.92943	39.1529	-20

## Sheet: Seagrass shoot density
site id	YEAR	shoot m-2	error	nºsamples	units
113	2000	437.5	45.0694	3	shoots m-2
113	2002	333.33	69.6905	3	shoots m-2
113	2004	281.25	37.5	3	shoots m-2
113	2005	268.75	57.2822	3	shoots m-2
113	2007	229.17	73.2433	3	shoots m-2
113	2008	247.92	74.5647	3	shoots m-2
113	2009	225	72.0785	3	shoots m-2
113	2010	187.5	76.0345	3	shoots m-2
113	2011	175	75.7772	3	shoots m-2
115	2000	535.42	177.695	3	shoots m-2
115	2002	508.33	183.534	3	shoots m-2
115	2004	310.42	126.45	3	shoots m-2
115	2005	495.83	209.662	3	shoots m-2
115	2007	441.67	144.202	3	shoots m-2
115	2008	368.75	155.498	3	shoots m-2
115	2009	318.75	112.673	3	shoots m-2
115	2010	225	109.865	3	shoots m-2
115	2011	172.92	78.1458	3	shoots m-2
184	2000	722.67	104.103	3	shoots m-2
184	2002	652	166.277	3	shoots m-2
184	2004	560	182.033	3	shoots m-2
184	2005	704	143.164	3	shoots m-2
184	2007	569.33	139.159	3	shoots m-2
184	2008	436	128.187	3	shoots m-2
184	2009	282.67	84.1269	3	shoots m-2
184	2010	268	131.879	3	shoots m-2
184	2011	266.67	97.5158	3	shoots m-2
185	2000	761.68	54.0297	3	shoots m-2
185	2004	526.15	138.536	3	shoots m-2
185	2005	475.06	102.03	3	shoots m-2
185	2007	413.3	77.4324	3	shoots m-2
185	2009	320.94	77.8096	3	shoots m-2
185	2010	263.87	138.971	3	shoots m-2
185	2011	236.21	117.576	3	shoots m-2
186	2000	319.81	182.515	3	shoots m-2
186	2003	293.94	97.536	3	shoots m-2
186	2004	264.83	47.3306	3	shoots m-2
186	2005	246.75	53.3677	3	shoots m-2
186	2006	225.81	37.3821	3	shoots m-2
186	2008	206.22	24.7503	3	shoots m-2
186	2009	187.55	26.3442	3	shoots m-2
186	2010	170.42	32.7491	3	shoots m-2
186	2011	177.08	33.786	3	shoots m-2
187	2001	414.67	139.848	3	shoots m-2
187	2004	433.33	219.721	3	shoots m-2
187	2005	494.67	258.808	3	shoots m-2
187	2007	504	NA	1	shoots m-2
187	2009	593.33	106.308	3	shoots m-2
187	2010	554.67	126.005	3	shoots m-2
187	2011	554.67	177.644	3	shoots m-2
188	2001	783.67	157.447	3	shoots m-2
188	2004	533.33	225.095	3	shoots m-2
188	2005	478.91	287.613	3	shoots m-2
188	2007	367.35	427.15	2	shoots m-2
188	2008	751.02	694.166	3	shoots m-2
188	2010	718.37	531.365	3	shoots m-2
188	2011	761.9	416.033	3	shoots m-2
189	2002	385.42	9.54703	3	shoots m-2
189	2003	383.33	19.0941	3	shoots m-2
189	2004	393.75	39.0312	3	shoots m-2
189	2007	383.33	40.1819	3	shoots m-2
189	2008	370.83	43.8986	3	shoots m-2
189	2009	358.33	13.0104	3	shoots m-2
189	2010	318.75	16.5359	3	shoots m-2
189	2011	335.42	47.3242	3	shoots m-2
189	2012	343.75	54.1266	3	shoots m-2
190	2002	620.83	153.645	3	shoots m-2
190	2004	591.67	186.909	3	shoots m-2
190	2005	602.08	132.632	3	shoots m-2
190	2007	653.12	243.068	2	shoots m-2
190	2008	775	372.858	3	shoots m-2
190	2009	375	NA	1	shoots m-2
190	2010	635.42	293.772	3	shoots m-2
190	2011	704.17	416.005	3	shoots m-2
191	2002	612	62.2254	2	shoots m-2
191	2003	586.67	32.3316	3	shoots m-2
191	2004	469.33	34.0196	3	shoots m-2
191	2005	484	18.3303	3	shoots m-2
191	2007	505.33	58.9689	3	shoots m-2
191	2008	480	79.8999	3	shoots m-2
191	2010	474.67	108.394	3	shoots m-2
191	2011	414.67	114.146	3	shoots m-2
192	2006	1014.58	281.828	3	shoots m-2
192	2007	1010.42	264.6	3	shoots m-2
192	2008	925	196.949	3	shoots m-2
192	2010	1022.92	394.609	3	shoots m-2
192	2011	1037.2	322.155	3	shoots m-2
192	2012	1064.29	235.396	3	shoots m-2
193	2002	935.42	56.3656	3	shoots m-2
193	2004	781.25	69.5971	3	shoots m-2
193	2006	770.83	94.0274	3	shoots m-2
193	2008	675	17.6777	2	shoots m-2
193	2010	491.67	146.62	3	shoots m-2
194	2003	347.33	38.6552	5	shoots m-2
194	2005	422	8.48528	6	shoots m-2
194	2006	381.33	86.9329	3	shoots m-2
194	2008	418.67	124.344	3	shoots m-2
194	2010	386.67	153.744	3	shoots m-2
194	2011	362.67	140.873	3	shoots m-2
195	2001	568.98	150.105	3	shoots m-2
195	2003	536.11	208.296	3	shoots m-2
195	2004	498.15	204.3	3	shoots m-2
195	2005	684.15	173.457	3	shoots m-2
195	2006	597.25	47.9342	3	shoots m-2
195	2007	497.86	61.6879	3	shoots m-2
195	2008	474.89	29.8614	3	shoots m-2
195	2009	396.27	139.891	3	shoots m-2
195	2010	408.95	164.136	3	shoots m-2
195	2011	388.74	90.6561	3	shoots m-2
196	2001	666.67	25.2591	3	shoots m-2
196	2003	646.88	13.2583	2	shoots m-2
196	2004	675	50	3	shoots m-2
196	2005	475	233.268	3	shoots m-2
196	2006	500	246.934	3	shoots m-2
196	2007	416.67	223.723	3	shoots m-2
196	2008	271.88	22.0971	2	shoots m-2
196	2009	490.62	349.134	2	shoots m-2
196	2010	710.42	359.814	3	shoots m-2
196	2011	712.5	319.484	3	shoots m-2
197	2001	745.83	41.6146	3	shoots m-2
197	2003	737.5	8.83883	2	shoots m-2
197	2004	853.12	322.617	2	shoots m-2
197	2005	939.58	275.024	3	shoots m-2
197	2006	1452.08	586.047	3	shoots m-2
197	2007	1596.88	181.196	2	shoots m-2
197	2008	966.67	668.76	3	shoots m-2
197	2009	941.67	595.6	3	shoots m-2
197	2010	933.33	631.508	3	shoots m-2
197	2011	814.58	533.793	3	shoots m-2
556	2000	159.38	30.9359	2	shoots m-2
556	2002	140.62	48.6136	2	shoots m-2
556	2004	134.38	57.4524	2	shoots m-2
556	2005	125	53.033	2	shoots m-2
556	2007	121.88	48.6136	2	shoots m-2
556	2008	103.12	48.6136	2	shoots m-2
556	2009	81.25	35.3553	2	shoots m-2
556	2010	81.25	26.5165	2	shoots m-2
556	2011	75	35.3553	2	shoots m-2
557	2001	477.33	79.4313	3	shoots m-2
557	2003	430.67	66.4931	3	shoots m-2
557	2004	380	62.0967	3	shoots m-2
557	2005	374.67	61.101	3	shoots m-2
557	2006	362.67	54.3078	3	shoots m-2
557	2008	285.33	29.4845	3	shoots m-2
557	2009	296	24.3311	3	shoots m-2
557	2010	306.67	23.094	3	shoots m-2
557	2011	296	24.98	3	shoots m-2
558	2000	1000	58.7945	3	shoots m-2
558	2003	818.52	105.604	3	shoots m-2
558	2004	740.74	161.143	3	shoots m-2
558	2005	896.3	233.422	3	shoots m-2
558	2007	803.7	156.084	3	shoots m-2
558	2009	737.04	163.803	3	shoots m-2
558	2010	707.41	217.259	3	shoots m-2
558	2011	662.96	179.62	3	shoots m-2
559	2000	239.58	40.665	3	shoots m-2
559	2002	218.75	73.6864	3	shoots m-2
559	2004	212.5	78.0625	3	shoots m-2
559	2005	202.08	78.1458	3	shoots m-2
559	2007	193.75	75.7772	3	shoots m-2
559	2008	168.75	76.8013	3	shoots m-2
559	2009	154.17	79.1392	3	shoots m-2
559	2010	147.92	81.5699	3	shoots m-2
559	2011	145.83	68.8446	3	shoots m-2

## Sheet: TWL_beaches
TOTAL WATER LEVEL AT BEACHES
		Total Water level - Extreme Conditions				Total Water level - Mean Conditions
lon(º)	lat(º)	PRES_NS	PRES_WS	FUT_NS	FUT_WS	PRES_NS	PRES_WS	FUT_NS	FUT_WS
2.98681	39.3256	1.71463	0.798624	2.38463	1.46862	0.154273	0.0970455	0.824273	0.767045
2.98966	39.327	1.71463	0.798624	2.38463	1.46862	0.154273	0.0970455	0.824273	0.767045
3.19814	39.3527	1.40186	0.678792	2.07186	1.34879	0.22523	0.136249	0.89523	0.806249
3.1884	39.3523	1.42119	0.681444	2.09119	1.35144	0.226441	0.136707	0.896441	0.806707
3.19301	39.3526	1.40186	0.678792	2.07186	1.34879	0.22523	0.136249	0.89523	0.806249
3.20926	39.3556	1.42137	0.693143	2.09137	1.36314	0.229444	0.137758	0.899444	0.807758
3.22049	39.3593	1.74086	0.749922	2.41086	1.41992	0.238457	0.140532	0.908457	0.810532
3.20864	39.358	1.42137	0.693143	2.09137	1.36314	0.229444	0.137758	0.899444	0.807758
3.23135	39.3643	1.61922	0.708405	2.28922	1.3784	0.250726	0.130057	0.920726	0.800057
3.22863	39.3661	1.86811	0.802565	2.53811	1.47256	0.245074	0.142845	0.915074	0.812845
3.23005	39.3712	1.86282	0.794619	2.53282	1.46462	0.24264	0.142234	0.91264	0.812234
3.23244	39.3733	1.86289	0.794764	2.53289	1.46476	0.242574	0.142202	0.912574	0.812202
3.23746	39.3762	1.73655	0.709854	2.40655	1.37985	0.257687	0.137587	0.927687	0.807587
3.23867	39.3799	1.7848	0.759161	2.4548	1.42916	0.234274	0.13946	0.904274	0.80946
3.24171	39.3794	1.7848	0.759161	2.4548	1.42916	0.234274	0.13946	0.904274	0.80946
3.25222	39.3993	1.36542	0.569025	2.03542	1.23903	0.219406	0.115992	0.889406	0.785992
3.24703	39.3889	1.85542	0.781551	2.52542	1.45155	0.234667	0.139759	0.904667	0.809759
3.24711	39.3932	1.76638	0.754586	2.43638	1.42459	0.232504	0.13887	0.902504	0.80887
3.0898	39.2889	1.46781	0.773574	2.13781	1.44357	0.220134	0.162341	0.890134	0.832341
3.09531	39.2927	1.29147	0.741179	1.96147	1.41118	0.207108	0.150102	0.877108	0.820102
3.11805	39.3131	1.48366	0.800619	2.15366	1.47062	0.222379	0.163616	0.892379	0.833616
2.69094	39.7913	1.7107	1.26095	2.3807	1.93095	0.187241	0.182614	0.857241	0.852614
3.00598	39.3122	1.78107	0.826108	2.45107	1.49611	0.160174	0.100631	0.830174	0.770631
3.01008	39.3121	1.85473	0.861578	2.52473	1.53158	0.159003	0.100621	0.829003	0.770621
3.01654	39.3071	1.85473	0.861578	2.52473	1.53158	0.159003	0.100621	0.829003	0.770621
3.03088	39.2893	1.81632	0.843118	2.48632	1.51312	0.160162	0.101102	0.830162	0.771102
3.04223	39.2791	1.80188	0.834091	2.47188	1.50409	0.160383	0.10128	0.830383	0.77128
3.0435	39.2753	1.78359	0.822989	2.45359	1.49299	0.162176	0.102178	0.832176	0.772178
3.12454	39.3161	1.33317	0.777381	2.00317	1.44738	0.20993	0.15147	0.87993	0.82147
3.12155	39.3137	1.34821	0.886707	2.01821	1.55671	0.222089	0.195547	0.892089	0.865547
3.27916	39.467	1.80951	0.766379	2.47951	1.43638	0.23164	0.13872	0.90164	0.80872
3.28033	39.4635	2.04228	0.884895	2.71228	1.5549	0.233554	0.140293	0.903554	0.810293
3.28593	39.4754	1.76266	0.75417	2.43266	1.42417	0.232885	0.139203	0.902885	0.809203
3.28648	39.4826	1.70646	0.684124	2.37646	1.35412	0.25066	0.135243	0.92066	0.805244
3.28628	39.4842	1.70646	0.684124	2.37646	1.35412	0.25066	0.135243	0.92066	0.805244
3.28742	39.4867	1.86	0.7865	2.53	1.4565	0.229386	0.138012	0.899386	0.808012
3.29176	39.4914	1.86	0.7865	2.53	1.4565	0.229386	0.138012	0.899386	0.808012
3.29194	39.4943	1.80803	0.766556	2.47803	1.43656	0.230572	0.138506	0.900572	0.808506
3.29996	39.5039	1.60056	0.686774	2.27056	1.35677	0.235647	0.126516	0.905647	0.796516
3.35297	39.5484	2.62245	1.17215	3.29245	1.84215	0.253775	0.152756	0.923775	0.822756
3.37107	39.5577	1.46859	0.70503	2.13859	1.37503	0.231399	0.1377	0.901399	0.8077
2.3215	39.5813	1.18884	0.513849	1.85884	1.18385	0.15336	0.091084	0.82336	0.761084
2.32931	39.5877	0.930424	0.474369	1.60042	1.14437	0.151436	0.0901689	0.821435	0.760169
2.35488	39.5962	1.38553	1.35052	2.05553	2.02052	0.163888	0.1607	0.833888	0.8307
2.3483	39.5843	1.30169	1.27919	1.97169	1.94919	0.161569	0.158546	0.831569	0.828546
2.34921	39.5821	1.30169	1.27919	1.97169	1.94919	0.161569	0.158546	0.831569	0.828546
2.35452	39.5767	1.16953	0.870827	1.83953	1.54083	0.178541	0.163696	0.848541	0.833696
2.35377	39.5779	1.16953	0.870827	1.83953	1.54083	0.178541	0.163696	0.848541	0.833696
2.3534	39.5735	1.16953	0.870827	1.83953	1.54083	0.178541	0.163696	0.848541	0.833696
2.36631	39.5551	1.671	0.874522	2.341	1.54452	0.175991	0.134258	0.845991	0.804258
2.36559	39.5551	1.671	0.874522	2.341	1.54452	0.175991	0.134258	0.845991	0.804258
2.37724	39.5446	1.44275	0.894135	2.11275	1.56414	0.16154	0.122695	0.83154	0.792695
2.38462	39.5419	1.3445	0.790296	2.0145	1.4603	0.161075	0.122348	0.831075	0.792348
2.38464	39.5421	1.3445	0.790296	2.0145	1.4603	0.161075	0.122348	0.831075	0.792348
2.38705	39.5441	1.64585	0.863686	2.31585	1.53369	0.176178	0.134608	0.846178	0.804608
2.42304	39.5375	0.998363	0.750821	1.66836	1.42082	0.170372	0.158205	0.840372	0.828205
2.43065	39.5291	1.2433	0.724957	1.9133	1.39496	0.15334	0.117002	0.82334	0.787002
2.4314	39.5291	1.2433	0.724957	1.9133	1.39496	0.15334	0.117002	0.82334	0.787002
2.43833	39.5326	1.10069	0.819448	1.77069	1.48945	0.171531	0.158777	0.841531	0.828777
2.43808	39.5311	1.10069	0.819448	1.77069	1.48945	0.171531	0.158777	0.841531	0.828777
2.43807	39.5315	1.10069	0.819448	1.77069	1.48945	0.171531	0.158777	0.841531	0.828777
2.46493	39.5259	1.42781	0.82825	2.09781	1.49825	0.188502	0.143066	0.858502	0.813066
2.45132	39.5365	1.14192	0.852481	1.81192	1.52248	0.172191	0.159227	0.842191	0.829227
2.45832	39.5331	1.14192	0.852481	1.81192	1.52248	0.172191	0.159227	0.842191	0.829227
2.45765	39.5338	1.14192	0.852481	1.81192	1.52248	0.172191	0.159227	0.842191	0.829227
2.45608	39.535	1.14192	0.852481	1.81192	1.52248	0.172191	0.159227	0.842191	0.829227
2.45805	39.5051	1.28531	0.740402	1.95531	1.4104	0.155668	0.118513	0.825668	0.788513
2.47305	39.5194	1.47616	0.799659	2.14616	1.46966	0.170164	0.129598	0.840164	0.799598
2.46626	39.5247	1.28578	0.740972	1.95578	1.41097	0.154433	0.117656	0.824433	0.787656
2.46629	39.5244	1.28578	0.740972	1.95578	1.41097	0.154433	0.117656	0.824433	0.787656
2.46827	39.5224	1.42907	0.827561	2.09907	1.49756	0.188793	0.143277	0.858793	0.813277
2.45978	39.5072	1.28531	0.740402	1.95531	1.4104	0.155668	0.118513	0.825668	0.788513
2.46076	39.5044	1.28531	0.740402	1.95531	1.4104	0.155668	0.118513	0.825668	0.788513
2.48008	39.5182	1.15743	0.870016	1.82743	1.54002	0.173379	0.160038	0.843379	0.830038
2.47068	39.5194	1.28578	0.740972	1.95578	1.41097	0.154433	0.117656	0.824433	0.787656
2.47641	39.519	1.47616	0.799659	2.14616	1.46966	0.170164	0.129598	0.840164	0.799598
2.4732	39.5118	1.13804	0.859857	1.80804	1.52986	0.173851	0.160309	0.843851	0.830309
2.45887	39.5051	1.28531	0.740402	1.95531	1.4104	0.155668	0.118513	0.825668	0.788513
2.47773	39.5186	1.15743	0.870016	1.82743	1.54002	0.173379	0.160038	0.843379	0.830038
2.48017	39.5152	1.15743	0.870016	1.82743	1.54002	0.173379	0.160038	0.843379	0.830038
2.47013	39.5193	1.28578	0.740972	1.95578	1.41097	0.154433	0.117656	0.824433	0.787656
2.52178	39.4648	1.15994	0.842004	1.82994	1.512	0.139761	0.128812	0.809761	0.798812
2.53397	39.495	0.739861	0.480309	1.40986	1.15031	0.135899	0.0852077	0.805899	0.755208
2.52086	39.4763	0.855474	0.631132	1.52547	1.30113	0.152614	0.144323	0.822614	0.814323
2.52025	39.4751	0.855474	0.631132	1.52547	1.30113	0.152614	0.144323	0.822614	0.814323
2.52062	39.4722	1.22809	0.749237	1.89809	1.41924	0.153193	0.144804	0.823193	0.814804
2.52143	39.4715	1.22809	0.749237	1.89809	1.41924	0.153193	0.144804	0.823193	0.814804
2.53047	39.4839	0.733369	0.593834	1.40337	1.26383	0.13673	0.126589	0.80673	0.796589
2.51913	39.4627	1.15994	0.842004	1.82994	1.512	0.139761	0.128812	0.809761	0.798812
2.53296	39.4876	0.739393	0.480319	1.40939	1.15032	0.135945	0.0852807	0.805945	0.755281
2.5423	39.5087	0.824914	0.451855	1.49491	1.12186	0.130558	0.0746563	0.800558	0.744656
2.53477	39.5022	0.74807	0.487345	1.41807	1.15735	0.135834	0.0851825	0.805834	0.755183
2.53682	39.5073	0.713428	0.467945	1.38343	1.13794	0.135647	0.0849961	0.805647	0.754996
2.60672	39.552	0.800438	0.50787	1.47044	1.17787	0.135127	0.0847355	0.805127	0.754736
2.59902	39.5501	0.839917	0.460028	1.50992	1.13003	0.129946	0.0742613	0.799946	0.744261
2.61821	39.5462	1.12668	0.47989	1.79668	1.14989	0.116029	0.0690319	0.786029	0.739032
2.67243	39.5599	1.3811	0.610132	2.0511	1.28013	0.131348	0.0754449	0.801348	0.745445
2.65779	39.5639	1.2935	0.555684	1.9635	1.22568	0.14604	0.0812187	0.81604	0.751219
2.66291	39.562	1.2935	0.555684	1.9635	1.22568	0.14604	0.0812187	0.81604	0.751219
2.67568	39.5579	1.3811	0.610132	2.0511	1.28013	0.131348	0.0754449	0.801348	0.745445
2.6894	39.5517	1.14512	0.628401	1.81512	1.2984	0.13652	0.0859686	0.80652	0.755969
2.67881	39.5568	1.12734	0.61888	1.79734	1.28888	0.13641	0.0858681	0.80641	0.755868
2.68604	39.5539	1.39513	0.611646	2.06513	1.28165	0.14658	0.0816329	0.81658	0.751633
2.68307	39.5551	1.38033	0.603133	2.05033	1.27313	0.146511	0.0815342	0.816511	0.751534
2.69518	39.5481	1.3734	0.67211	2.0434	1.34211	0.151822	0.0898418	0.821822	0.759842
2.70227	39.542	1.41814	0.630781	2.08814	1.30078	0.131788	0.0757568	0.801788	0.745757
2.69135	39.5486	1.14512	0.628401	1.81512	1.2984	0.13652	0.0859686	0.80652	0.755969
2.70994	39.5353	1.16591	0.644339	1.83591	1.31434	0.137046	0.0863265	0.807046	0.756326
2.71332	39.5344	1.16799	0.646649	1.83799	1.31665	0.13714	0.0863744	0.80714	0.756374
2.71057	39.5363	1.42682	0.635562	2.09682	1.30556	0.131917	0.0758619	0.801917	0.745862
2.7076	39.5383	1.2795	0.555451	1.9495	1.22545	0.117684	0.0701671	0.787684	0.740167
2.71723	39.5342	1.16799	0.646649	1.83799	1.31665	0.13714	0.0863744	0.80714	0.756374
2.73859	39.52	1.17244	0.980493	1.84244	1.65049	0.137385	0.132899	0.807385	0.802899
2.75089	39.503	1.19685	0.659329	1.86685	1.32933	0.137719	0.0867303	0.807719	0.75673
2.74801	39.4986	1.19685	0.659329	1.86685	1.32933	0.137719	0.0867303	0.807719	0.75673
2.73703	39.4869	1.262	0.681152	1.932	1.35115	0.138072	0.087047	0.808072	0.757047
2.73389	39.4824	1.262	0.681152	1.932	1.35115	0.138072	0.087047	0.808072	0.757047
2.73576	39.4845	1.262	0.681152	1.932	1.35115	0.138072	0.087047	0.808072	0.757047
2.73658	39.4583	1.58028	0.722136	2.25028	1.39214	0.13955	0.0881399	0.80955	0.75814
2.83634	39.3644	1.78958	0.778792	2.45958	1.44879	0.169345	0.100106	0.839345	0.770106
2.9606	39.3614	1.65125	0.746531	2.32125	1.41653	0.152765	0.0960371	0.822765	0.766037
2.96795	39.3568	1.63232	0.735445	2.30232	1.40544	0.152582	0.0958953	0.822582	0.765895
2.97185	39.3539	1.63232	0.735445	2.30232	1.40544	0.152582	0.0958953	0.822582	0.765895
2.98543	39.3431	1.67408	0.763229	2.34408	1.43323	0.153128	0.0962995	0.823128	0.766299
2.99829	39.317	1.99577	0.897581	2.66577	1.56758	0.174487	0.103079	0.844487	0.773079
3.00441	39.3165	1.78107	0.826108	2.45107	1.49611	0.160174	0.100631	0.830174	0.770631
2.98695	39.3212	1.73362	0.809343	2.40362	1.47934	0.155796	0.0979768	0.825796	0.767977
3.1389	39.3238	1.35632	0.903464	2.02632	1.57346	0.223348	0.196038	0.893348	0.866038
3.14638	39.3305	1.25806	0.880699	1.92806	1.5507	0.222126	0.195439	0.892126	0.865439
3.18699	39.3386	1.36547	0.80266	2.03547	1.47266	0.210253	0.151606	0.880253	0.821606
3.18538	39.3494	1.59708	0.721953	2.26708	1.39195	0.225364	0.136418	0.895364	0.806418
3.25405	39.4035	1.72501	0.735034	2.39501	1.40503	0.231997	0.138684	0.901997	0.808684
3.25778	39.4099	1.71494	0.73065	2.38494	1.40065	0.232595	0.138754	0.902595	0.808754
3.27696	39.4516	2.00213	0.872906	2.67213	1.54291	0.235299	0.141249	0.905299	0.811249
3.27689	39.4569	1.98319	0.864469	2.65319	1.53447	0.23375	0.140586	0.90375	0.810586
3.27798	39.4586	1.98319	0.864469	2.65319	1.53447	0.23375	0.140586	0.90375	0.810586
3.30989	39.5165	1.78668	0.759956	2.45668	1.42996	0.233041	0.139126	0.903041	0.809126
3.3319	39.5327	1.68082	0.749725	2.35082	1.41972	0.254495	0.135614	0.924495	0.805614
3.33682	39.5415	2.62295	1.17204	3.29295	1.84204	0.253748	0.152753	0.923748	0.822753
3.37497	39.5693	1.53926	0.718547	2.20926	1.38855	0.232023	0.138172	0.902023	0.808172
3.37819	39.5753	1.55627	0.720057	2.22627	1.39006	0.234347	0.139065	0.904347	0.809065
3.38542	39.5958	1.50047	0.937356	2.17047	1.60736	0.222145	0.195138	0.892145	0.865138
3.39118	39.6113	1.54296	0.69557	2.21296	1.36557	0.222744	0.135316	0.892744	0.805316
3.39311	39.6204	1.52332	0.640652	2.19332	1.31065	0.222695	0.122033	0.892695	0.792033
3.39214	39.619	1.52332	0.640652	2.19332	1.31065	0.222695	0.122033	0.892695	0.792033
3.39364	39.622	1.52384	0.63893	2.19384	1.30893	0.222153	0.121812	0.892153	0.791812
3.39835	39.6298	1.50466	0.633936	2.17466	1.30394	0.22023	0.120889	0.89023	0.790889
3.39685	39.6263	1.51735	0.638025	2.18735	1.30802	0.221441	0.121468	0.891441	0.791468
3.39975	39.632	1.50466	0.633936	2.17466	1.30394	0.22023	0.120889	0.89023	0.790889
3.4048	39.636	1.50466	0.633936	2.17466	1.30394	0.22023	0.120889	0.89023	0.790889
3.4394	39.6542	1.55783	1.55783	2.22783	2.22783	0.231453	0.231453	0.901453	0.901453
3.441	39.6566	1.70666	1.70666	2.37666	2.37666	0.231246	0.231246	0.901246	0.901246
3.45442	39.6893	1.65959	0.748871	2.32959	1.41887	0.244468	0.132275	0.914468	0.802275
3.45563	39.6887	1.65959	0.748871	2.32959	1.41887	0.244468	0.132275	0.914468	0.802275
3.45434	39.6897	1.65959	0.748871	2.32959	1.41887	0.244468	0.132275	0.914468	0.802275
3.45482	39.6889	1.65959	0.748871	2.32959	1.41887	0.244468	0.132275	0.914468	0.802275
3.45278	39.6748	1.65894	0.74829	2.32894	1.41829	0.244354	0.132195	0.914354	0.802195
3.455	39.6839	1.65959	0.748871	2.32959	1.41887	0.244468	0.132275	0.914468	0.802275
3.4519	39.6821	2.38058	1.00123	3.05058	1.67123	0.240355	0.145664	0.910355	0.815664
3.45249	39.6696	1.72724	0.683238	2.39724	1.35324	0.23096	0.123595	0.90096	0.793595
3.46062	39.7078	1.6586	0.748371	2.3286	1.41837	0.244635	0.132266	0.914635	0.802266
3.45964	39.7075	1.6586	0.748371	2.3286	1.41837	0.244635	0.132266	0.914635	0.802266
3.45624	39.7052	2.38112	0.999666	3.05112	1.66967	0.240513	0.145666	0.910513	0.815666
3.45484	39.6957	2.38058	1.00123	3.05058	1.67123	0.240355	0.145664	0.910355	0.815664
3.45496	39.7003	2.38058	1.00123	3.05058	1.67123	0.240355	0.145664	0.910355	0.815664
3.45263	39.7222	2.34926	0.979097	3.01926	1.6491	0.221169	0.139028	0.891169	0.809028
3.43297	39.7437	2.44116	1.76405	3.11116	2.43405	0.21978	0.213398	0.88978	0.883398
3.4179	39.7503	2.4634	1.06419	3.1334	1.73419	0.218	0.138279	0.888	0.808279
3.41381	39.7521	2.43372	1.04651	3.10372	1.71651	0.218101	0.138107	0.888101	0.808107
3.22404	39.7377	2.37067	0.995091	3.04067	1.66509	0.213295	0.135877	0.883295	0.805877
3.13442	39.7844	1.71997	1.27162	2.38997	1.94162	0.203372	0.197973	0.873372	0.867973
3.1253	39.8366	1.97484	0.859847	2.64485	1.52985	0.210769	0.133437	0.880769	0.803437
3.11798	39.8141	1.33979	0.626999	2.00979	1.297	0.199478	0.12643	0.869478	0.79643
3.1576	39.8377	1.37898	0.55637	2.04898	1.22637	0.199148	0.114537	0.869148	0.784537
3.15696	39.8376	1.37898	0.55637	2.04898	1.22637	0.199148	0.114537	0.869148	0.784537
3.17883	39.842	1.86848	1.11501	2.53848	1.78501	0.2143	0.189171	0.8843	0.859171
3.17787	39.8409	1.4534	0.58802	2.1234	1.25802	0.195834	0.112198	0.865834	0.782198
3.14587	39.8346	1.2271	0.486397	1.8971	1.1564	0.182721	0.10547	0.852721	0.77547
3.17304	39.8778	1.77643	0.803432	2.44643	1.47343	0.221142	0.128031	0.891142	0.798031
3.18921	39.8862	2.58902	1.1564	3.25902	1.8264	0.228782	0.144433	0.898782	0.814433
3.16382	39.8737	1.79977	0.814308	2.46977	1.48431	0.216506	0.126192	0.886506	0.796192
3.18732	39.8622	1.9622	0.848071	2.6322	1.51807	0.207398	0.121678	0.877398	0.791678
3.19003	39.8871	2.58902	1.1564	3.25902	1.8264	0.228782	0.144433	0.898782	0.814433
3.13561	39.8654	1.97354	0.857392	2.64354	1.52739	0.210945	0.133469	0.880945	0.803469
3.12511	39.8632	2.00328	0.873973	2.67328	1.54397	0.212269	0.13418	0.882269	0.80418
3.11804	39.8636	2.04202	0.88998	2.71202	1.55998	0.212841	0.134455	0.882841	0.804455
3.12066	39.8618	1.61038	0.693117	2.28038	1.36312	0.210031	0.121496	0.880031	0.791496
3.1618	39.8728	1.84483	0.830317	2.51483	1.50032	0.21735	0.126867	0.88735	0.796867
3.13784	39.8645	1.97354	0.857392	2.64354	1.52739	0.210945	0.133469	0.880945	0.803469
3.16021	39.8725	1.84483	0.830317	2.51483	1.50032	0.21735	0.126867	0.88735	0.796867
3.15406	39.8711	2.27796	0.939237	2.94796	1.60924	0.214024	0.135425	0.884024	0.805425
3.15927	39.8715	1.69632	0.765677	2.36632	1.43568	0.214894	0.124965	0.884894	0.794965
2.91448	39.3582	1.72095	0.799969	2.39095	1.46997	0.154278	0.0971175	0.824278	0.767118
2.99081	39.3346	1.69815	0.784832	2.36815	1.45483	0.153635	0.0966076	0.823635	0.766608
2.9918	39.3318	1.71508	0.798991	2.38508	1.46899	0.154246	0.0970245	0.824246	0.767025
3.11018	39.8583	1.77635	0.740801	2.44635	1.4108	0.226545	0.129353	0.896545	0.799353
3.09834	39.8602	1.75706	0.734179	2.42706	1.40418	0.226034	0.128803	0.896034	0.798803
3.10122	39.8587	1.75706	0.734179	2.42706	1.40418	0.226034	0.128803	0.896034	0.798803
3.11572	39.8622	2.04199	0.889915	2.71199	1.55991	0.212837	0.134587	0.882837	0.804587
3.08738	39.8705	1.86687	0.819987	2.53687	1.48999	0.2108	0.132694	0.8808	0.802694
3.08587	39.9093	2.29371	0.947425	2.96371	1.61742	0.224935	0.136281	0.894935	0.806281
3.08418	39.9078	2.29371	0.947425	2.96371	1.61742	0.224935	0.136281	0.894935	0.806281
3.08373	39.9072	2.29371	0.947425	2.96371	1.61742	0.224935	0.136281	0.894935	0.806281
3.08786	39.9106	2.3314	1.00215	3.0014	1.67215	0.231571	0.139719	0.901571	0.809719
3.089	39.911	2.3314	1.00215	3.0014	1.67215	0.231571	0.139719	0.901571	0.809719
3.08998	39.9112	2.3314	1.00215	3.0014	1.67215	0.231571	0.139719	0.901571	0.809719
3.09128	39.9112	2.3314	1.00215	3.0014	1.67215	0.231571	0.139719	0.901571	0.809719
3.09316	39.9105	2.3314	1.00215	3.0014	1.67215	0.231571	0.139719	0.901571	0.809719
3.09565	39.9095	1.88274	0.740372	2.55274	1.41037	0.22793	0.135828	0.89793	0.805828
3.08945	39.9111	2.3314	1.00215	3.0014	1.67215	0.231571	0.139719	0.901571	0.809719
3.0813	39.9034	2.34359	0.979552	3.01359	1.64955	0.205503	0.131908	0.875503	0.801908
3.09774	39.9094	1.88274	0.740372	2.55274	1.41037	0.22793	0.135828	0.89793	0.805828
3.08492	39.9085	2.29371	0.947425	2.96371	1.61742	0.224935	0.136281	0.894935	0.806281
3.08456	39.9081	2.29371	0.947425	2.96371	1.61742	0.224935	0.136281	0.894935	0.806281
3.09455	39.929	1.88138	1.68062	2.55138	2.35062	0.19501	0.190991	0.86501	0.860991
3.0834	39.9066	2.29371	0.947425	2.96371	1.61742	0.224935	0.136281	0.894935	0.806281
3.07903	39.8935	2.34359	0.979552	3.01359	1.64955	0.205503	0.131908	0.875503	0.801908
3.08023	39.8834	1.81657	0.783679	2.48657	1.45368	0.209081	0.131605	0.879081	0.801605
3.13982	39.9278	0.817929	0.727384	1.48793	1.39738	0.185617	0.180955	0.855617	0.850955
3.13358	39.9276	0.817929	0.727384	1.48793	1.39738	0.185617	0.180955	0.855617	0.850955
3.06034	39.9194	1.77962	1.58559	2.44962	2.25559	0.187444	0.184002	0.857444	0.854002
3.05459	39.9215	2.4865	1.90419	3.1565	2.57419	0.211668	0.206165	0.881668	0.876165
3.05758	39.9199	2.35477	1.6822	3.02477	2.3522	0.205424	0.200296	0.875424	0.870296
3.05607	39.9208	2.35477	1.6822	3.02477	2.3522	0.205424	0.200296	0.875424	0.870296
2.78854	39.8533	1.53231	1.48682	2.20231	2.15682	0.174038	0.170764	0.844038	0.840764
2.79994	39.851	1.51546	1.47806	2.18546	2.14806	0.175097	0.171849	0.845097	0.841849
2.77622	39.8399	1.46156	1.43075	2.13156	2.10075	0.173395	0.170267	0.843395	0.840267
2.70446	39.8086	1.52498	1.4858	2.19498	2.1558	0.174825	0.17153	0.844825	0.84153
2.6964	39.7948	1.66854	1.48614	2.33854	2.15614	0.186634	0.174538	0.856634	0.844538
2.6947	39.7916	1.7107	1.26095	2.3807	1.93095	0.187241	0.182614	0.857241	0.852614
2.6414	39.7602	1.64521	1.45708	2.31521	2.12708	0.185005	0.173146	0.855005	0.843146
2.58868	39.7185	1.49732	1.46644	2.16732	2.13644	0.17196	0.168908	0.84196	0.838908
2.51581	39.6907	1.48899	1.45915	2.15899	2.12915	0.172399	0.169229	0.842399	0.839229
2.45034	39.6485	1.48981	1.45057	2.15981	2.12057	0.166048	0.162773	0.836048	0.832773
2.44696	39.6475	1.5136	1.47031	2.1836	2.14031	0.168767	0.165353	0.838767	0.835353
2.44536	39.6463	1.5136	1.47031	2.1836	2.14031	0.168767	0.165353	0.838767	0.835353
2.53856	39.5143	0.713428	0.467945	1.38343	1.13794	0.135647	0.0849961	0.805647	0.754996
2.53704	39.5193	0.713428	0.467945	1.38343	1.13794	0.135647	0.0849961	0.805647	0.754996
2.54283	39.524	0.832588	0.454485	1.50259	1.12449	0.13062	0.0747611	0.80062	0.744761
2.55269	39.5257	0.716589	0.47119	1.38659	1.14119	0.135618	0.0850235	0.805618	0.755023
2.55313	39.5258	0.716589	0.47119	1.38659	1.14119	0.135618	0.0850235	0.805618	0.755023
2.5425	39.5242	0.832588	0.454485	1.50259	1.12449	0.13062	0.0747611	0.80062	0.744761
2.54019	39.5239	0.720775	0.472974	1.39078	1.14297	0.135729	0.0851275	0.805729	0.755127
2.5494	39.5262	0.838677	0.433505	1.50868	1.10351	0.116166	0.0690357	0.786166	0.739036
2.55172	39.5271	0.838677	0.433505	1.50868	1.10351	0.116166	0.0690357	0.786166	0.739036
2.54795	39.5263	0.838677	0.433505	1.50868	1.10351	0.116166	0.0690357	0.786166	0.739036
2.54533	39.5245	0.841557	0.434108	1.51156	1.10411	0.116281	0.0691142	0.786281	0.739114
2.54887	39.5259	0.838677	0.433505	1.50868	1.10351	0.116166	0.0690357	0.786166	0.739036
2.54339	39.5242	0.841557	0.434108	1.51156	1.10411	0.116281	0.0691142	0.786281	0.739114
2.57647	39.5338	0.87863	0.51495	1.54863	1.18495	0.15095	0.0892126	0.82095	0.759213
2.56439	39.5318	0.849265	0.498957	1.51927	1.16896	0.15087	0.0891583	0.82087	0.759158
2.56256	39.532	0.845076	0.49588	1.51508	1.16588	0.150812	0.0890998	0.820812	0.7591
2.5585	39.5312	0.731577	0.478843	1.40158	1.14884	0.135734	0.0852155	0.805734	0.755215
2.57326	39.5319	0.87863	0.51495	1.54863	1.18495	0.15095	0.0892126	0.82095	0.759213
2.55443	39.5287	0.828419	0.453086	1.49842	1.12309	0.130513	0.0746563	0.800513	0.744656
2.55741	39.5301	0.838677	0.433505	1.50868	1.10351	0.116166	0.0690357	0.786166	0.739036
2.5557	39.5291	0.838677	0.433505	1.50868	1.10351	0.116166	0.0690357	0.786166	0.739036
3.29863	39.5008	1.56796	0.66669	2.23796	1.33669	0.233008	0.12554	0.903008	0.79554
3.29594	39.5	1.79505	0.7633	2.46505	1.4333	0.23111	0.138396	0.90111	0.808396
3.31378	39.5206	1.78668	0.759956	2.45668	1.42996	0.233041	0.139126	0.903041	0.809126
3.31783	39.5231	1.83009	0.776817	2.50009	1.44682	0.235365	0.140519	0.905365	0.810519
3.37308	39.5659	1.53926	0.718547	2.20926	1.38855	0.232023	0.138172	0.902023	0.808172
3.38913	39.6065	1.52195	0.633825	2.19195	1.30382	0.223473	0.122284	0.893473	0.792284
3.38672	39.6033	1.50047	0.686524	2.17047	1.35652	0.222145	0.135174	0.892145	0.805174
3.4304	39.6333	1.26058	0.51114	1.93058	1.18114	0.201425	0.110236	0.871425	0.780236
3.43689	39.6458	1.55783	1.55783	2.22783	2.22783	0.231453	0.231453	0.901453	0.901453
3.43699	39.6464	1.55783	1.55783	2.22783	2.22783	0.231453	0.231453	0.901453	0.901453
3.43643	39.6479	1.55783	1.55783	2.22783	2.22783	0.231453	0.231453	0.901453	0.901453
3.47163	39.7121	1.68689	0.756675	2.35689	1.42668	0.218018	0.125887	0.888018	0.795887
3.47	39.713	2.34989	0.979732	3.01989	1.64973	0.221065	0.138984	0.891065	0.808984
3.47267	39.7119	1.85092	0.791731	2.52092	1.46173	0.232389	0.132958	0.902389	0.802958
3.47282	39.7118	1.85092	0.791731	2.52092	1.46173	0.232389	0.132958	0.902389	0.802958
3.47277	39.7119	1.85092	0.791731	2.52092	1.46173	0.232389	0.132958	0.902389	0.802958
3.45482	39.7317	1.69047	0.753887	2.36047	1.42389	0.221056	0.127383	0.891056	0.797383
3.45265	39.7259	2.34926	0.979097	3.01926	1.6491	0.221169	0.139028	0.891169	0.809028
3.41158	39.7543	1.83572	0.747331	2.50572	1.41733	0.200555	0.117112	0.870555	0.787112
3.41062	39.7569	1.83912	0.752805	2.50912	1.42281	0.202641	0.118181	0.872641	0.788181
3.40998	39.757	1.83912	0.752805	2.50912	1.42281	0.202641	0.118181	0.872641	0.788181
3.40383	39.7591	2.43915	1.05164	3.10915	1.72164	0.220456	0.139191	0.890456	0.809191
3.38461	39.7633	2.46604	2.02477	3.13604	2.69477	0.217913	0.214165	0.887913	0.884165
3.37949	39.7653	2.48418	2.08685	3.15418	2.75685	0.217955	0.214187	0.887955	0.884187
3.33405	39.7662	1.58825	0.688779	2.25825	1.35878	0.205625	0.119158	0.875625	0.789158
3.33269	39.7655	1.57558	0.680218	2.24558	1.35022	0.204548	0.118728	0.874548	0.788728
3.33299	39.7752	1.58825	0.688779	2.25825	1.35878	0.205625	0.119158	0.875625	0.789158
3.3337	39.7761	1.51904	0.602925	2.18904	1.27293	0.190576	0.110954	0.860576	0.780954
3.33465	39.7767	1.78034	0.691269	2.45034	1.36127	0.196319	0.114773	0.866319	0.784773
3.33592	39.7707	1.51904	0.602925	2.18904	1.27293	0.190576	0.110954	0.860576	0.780954
3.33418	39.7743	1.58825	0.688779	2.25825	1.35878	0.205625	0.119158	0.875625	0.789158
3.32026	39.7562	1.58469	0.685505	2.25469	1.3555	0.204871	0.119221	0.874871	0.789221
3.31254	39.7552	2.05312	0.881958	2.72312	1.55196	0.208115	0.132278	0.878115	0.802279
3.3144	39.7557	2.05312	0.881958	2.72312	1.55196	0.208115	0.132278	0.878115	0.802279
3.32536	39.7579	1.50222	0.591531	2.17222	1.26153	0.188659	0.110339	0.858659	0.780339
3.3312	39.7647	1.57558	0.680218	2.24558	1.35022	0.204548	0.118728	0.874548	0.788728
3.33093	39.7625	1.57558	0.680218	2.24558	1.35022	0.204548	0.118728	0.874548	0.788728
3.30272	39.7499	2.01836	1.2025	2.68836	1.8725	0.208891	0.186347	0.878891	0.856347
3.28777	39.7432	1.61111	0.969004	2.28111	1.639	0.207317	0.157016	0.877317	0.827016
3.28432	39.7399	2.22675	1.25296	2.89675	1.92296	0.209816	0.186902	0.879816	0.856902
3.27764	39.7394	1.61241	0.966724	2.28241	1.63672	0.207939	0.15762	0.877939	0.82762
3.27842	39.7396	1.61241	0.966724	2.28241	1.63672	0.207939	0.15762	0.877939	0.82762
3.28151	39.7399	2.21609	1.24687	2.88609	1.91687	0.210586	0.187359	0.880586	0.857359
3.27699	39.7388	2.21609	1.24687	2.88609	1.91687	0.210586	0.187359	0.880586	0.857359
3.27238	39.7359	1.61679	0.966858	2.28679	1.63686	0.208571	0.158122	0.878571	0.828122
3.26172	39.7344	1.6316	0.986799	2.3016	1.6568	0.209261	0.158598	0.879261	0.828598
3.26515	39.7339	1.61986	0.966953	2.28986	1.63695	0.209007	0.15832	0.879007	0.82832
3.26269	39.7336	2.27224	1.27863	2.94224	1.94863	0.211953	0.188325	0.881953	0.858325
3.25716	39.7319	2.28266	1.29114	2.95266	1.96114	0.212112	0.188506	0.882112	0.858506
3.24298	39.7306	2.33602	1.65209	3.00602	2.32209	0.212755	0.206833	0.882755	0.876833
3.21159	39.7419	2.3733	0.992952	3.0433	1.66295	0.213273	0.135779	0.883273	0.805779
3.18926	39.7532	2.27998	0.939351	2.94998	1.60935	0.212602	0.13511	0.882602	0.80511
3.19194	39.751	2.27998	0.939351	2.94998	1.60935	0.212602	0.13511	0.882602	0.80511
3.19127	39.7515	2.27998	0.939351	2.94998	1.60935	0.212602	0.13511	0.882602	0.80511
3.18796	39.7529	2.27998	0.939351	2.94998	1.60935	0.212602	0.13511	0.882602	0.80511
3.19034	39.7519	2.27998	0.939351	2.94998	1.60935	0.212602	0.13511	0.882602	0.80511
3.19725	39.7486	2.27998	0.939351	2.94998	1.60935	0.212602	0.13511	0.882602	0.80511
3.17472	39.7581	2.28366	0.942952	2.95366	1.61295	0.212002	0.134834	0.882002	0.804834
3.18187	39.7551	2.28397	0.943754	2.95397	1.61375	0.211902	0.13475	0.881902	0.80475
3.17058	39.7591	2.28366	0.942952	2.95366	1.61295	0.212002	0.134834	0.882002	0.804834
3.16338	39.9301	1.20149	0.990794	1.87149	1.66079	0.185497	0.17337	0.855497	0.84337
3.18019	39.9402	1.15749	1.11203	1.82749	1.78203	0.17239	0.169356	0.84239	0.839356
3.1893	39.944	1.19326	1.1443	1.86326	1.8143	0.173453	0.170585	0.843453	0.840585
3.17275	39.952	2.17771	1.81268	2.84771	2.48268	0.213649	0.198442	0.883649	0.868442
3.17363	39.9516	2.17771	1.81268	2.84771	2.48268	0.213649	0.198442	0.883649	0.868442
3.03286	39.9301	1.88299	1.6855	2.55299	2.3555	0.200477	0.196193	0.870477	0.866193
3.03842	39.9299	1.86282	1.66424	2.53282	2.33424	0.196765	0.192419	0.866765	0.862419
3.03067	39.9312	1.88299	1.6855	2.55299	2.3555	0.200477	0.196193	0.870477	0.866193
2.8056	39.8524	1.51546	1.47806	2.18546	2.14806	0.175097	0.171849	0.845097	0.841849
2.55088	39.6995	1.46959	1.43806	2.13959	2.10806	0.16923	0.166194	0.83923	0.836194
2.55514	39.7	1.46959	1.43806	2.13959	2.10806	0.16923	0.166194	0.83923	0.836194
2.47144	39.6585	1.43682	1.40219	2.10682	2.07219	0.16844	0.165366	0.83844	0.835366
2.40547	39.5366	1.05873	0.637467	1.72873	1.30747	0.166799	0.126937	0.836799	0.796937
2.41323	39.5389	1.24686	0.704523	1.91686	1.37452	0.167581	0.127497	0.837581	0.797497
3.36693	39.5561	1.46859	0.70503	2.13859	1.37503	0.231399	0.1377	0.901399	0.8077
3.41665	39.6348	1.28743	0.53141	1.95743	1.20141	0.201654	0.110325	0.871654	0.780325
3.41369	39.6352	1.42884	0.610058	2.09884	1.28006	0.217599	0.119861	0.887599	0.789861
3.42012	39.634	1.2877	0.531857	1.9577	1.20186	0.201689	0.110247	0.871689	0.780247
3.41241	39.6369	1.42884	0.610058	2.09884	1.28006	0.217599	0.119861	0.887599	0.789861
3.46153	39.72	1.71834	0.68299	2.38834	1.35299	0.203743	0.117813	0.873743	0.787813
3.08096	39.8816	1.81724	0.784161	2.48724	1.45416	0.209	0.131624	0.879	0.801624
3.11081	39.9119	1.77122	0.709801	2.44122	1.3798	0.228476	0.135885	0.898476	0.805885
3.10764	39.9058	1.36825	0.548566	2.03825	1.21857	0.191285	0.109878	0.861285	0.779878
3.11074	39.9044	1.51601	0.636972	2.18601	1.30697	0.206237	0.118257	0.876237	0.788257
3.10996	39.9012	1.36825	0.548566	2.03825	1.21857	0.191285	0.109878	0.861285	0.779878
3.27065	39.4195	1.98079	0.799277	2.65079	1.46928	0.25666	0.14523	0.92666	0.81523
3.26816	39.4229	1.98079	0.799277	2.65079	1.46928	0.25666	0.14523	0.92666	0.81523
2.47438	39.4936	1.64989	0.862368	2.31989	1.53237	0.174139	0.132892	0.844139	0.802892
2.47928	39.4915	1.55283	0.986146	2.22283	1.65615	0.1786	0.163238	0.8486	0.833238
2.47723	39.4867	1.33838	0.798652	2.00838	1.46865	0.15933	0.121206	0.82933	0.791206
2.59568	39.5467	0.830938	0.48622	1.50094	1.15622	0.149745	0.0883593	0.819745	0.758359
2.59551	39.5422	0.830938	0.48622	1.50094	1.15622	0.149745	0.0883593	0.819745	0.758359
2.59271	39.5393	0.823839	0.48056	1.49384	1.15056	0.149617	0.0882835	0.819617	0.758284
2.59572	39.5461	0.830938	0.48622	1.50094	1.15622	0.149745	0.0883593	0.819745	0.758359
2.59612	39.5448	0.830938	0.48622	1.50094	1.15622	0.149745	0.0883593	0.819745	0.758359
2.59064	39.5371	0.823839	0.48056	1.49384	1.15056	0.149617	0.0882835	0.819617	0.758284
2.5889	39.5332	0.862595	0.509189	1.5326	1.17919	0.150111	0.0886915	0.820111	0.758691
2.58732	39.5336	0.862595	0.509189	1.5326	1.17919	0.150111	0.0886915	0.820111	0.758691
2.58937	39.5347	0.862595	0.509189	1.5326	1.17919	0.150111	0.0886915	0.820111	0.758691
2.58393	39.5331	0.980213	0.539232	1.65021	1.20923	0.150691	0.089121	0.820691	0.759121
3.96888	40.054	2.94722	2.13052	3.61722	2.80052	0.232931	0.226697	0.902931	0.896697
3.98114	40.0517	2.94504	2.11888	3.61504	2.78888	0.231466	0.225156	0.901466	0.895156
3.97835	40.0511	2.075	1.85353	2.745	2.52353	0.248572	0.227863	0.918572	0.897863
3.97397	40.0528	2.42947	2.23851	3.09947	2.90851	0.217935	0.212609	0.887935	0.882609
4.2934	39.903	1.70201	0.976815	2.37201	1.64681	0.231004	0.162061	0.901004	0.832061
4.29241	39.9097	1.80749	0.771462	2.47749	1.44146	0.232184	0.127601	0.902184	0.797601
4.29342	39.9044	1.70201	0.707054	2.37201	1.37705	0.231004	0.127429	0.901004	0.797429
4.29533	39.9017	1.70201	1.58652	2.37201	2.25652	0.23115	0.224055	0.90115	0.894055
4.29861	39.8974	1.93055	1.88565	2.60055	2.55565	0.228229	0.221613	0.898229	0.891613
4.30552	39.8973	1.76064	1.6102	2.43064	2.2802	0.232698	0.225112	0.902698	0.895112
4.29423	39.9053	1.70201	0.707054	2.37201	1.37705	0.231004	0.127429	0.901004	0.797429
4.29347	39.907	1.70201	0.707054	2.37201	1.37705	0.231004	0.127429	0.901004	0.797429
4.29617	39.8918	2.34607	2.13208	3.01607	2.80208	0.26396	0.256089	0.93396	0.926089
4.28341	39.8919	2.34607	2.34607	3.01607	3.01607	0.26396	0.26396	0.93396	0.93396
4.28278	39.892	2.2988	2.2988	2.9688	2.9688	0.266938	0.266938	0.936938	0.936938
4.28372	39.8915	2.34607	2.34607	3.01607	3.01607	0.26396	0.26396	0.93396	0.93396
4.28603	39.8916	2.34607	2.34607	3.01607	3.01607	0.26396	0.26396	0.93396	0.93396
4.28722	39.8906	2.34607	2.34607	3.01607	3.01607	0.26396	0.26396	0.93396	0.93396
4.29689	39.8873	2.32107	2.32107	2.99107	2.99107	0.268434	0.268434	0.938434	0.938434
4.28798	39.8904	2.34607	2.34607	3.01607	3.01607	0.26396	0.26396	0.93396	0.93396
4.28986	39.8891	2.34607	2.34607	3.01607	3.01607	0.26396	0.26396	0.93396	0.93396
4.29136	39.8884	2.34607	2.34607	3.01607	3.01607	0.26396	0.26396	0.93396	0.93396
4.29264	39.8888	2.34607	2.34607	3.01607	3.01607	0.26396	0.26396	0.93396	0.93396
4.29664	39.8878	2.32107	2.32107	2.99107	2.99107	0.268434	0.268434	0.938434	0.938434
4.26289	39.9587	2.18245	0.931341	2.85245	1.60134	0.225819	0.14106	0.895819	0.81106
4.26278	39.9611	2.18245	0.931341	2.85245	1.60134	0.225819	0.14106	0.895819	0.81106
4.26369	39.9621	2.18245	0.931341	2.85245	1.60134	0.225819	0.14106	0.895819	0.81106
4.27475	39.9579	1.77312	0.724623	2.44312	1.39462	0.251443	0.136633	0.921443	0.806633
4.2747	39.9637	1.85529	0.787995	2.52529	1.458	0.255531	0.140839	0.925531	0.810839
4.26845	39.9594	1.64116	0.739529	2.31116	1.40953	0.239167	0.133885	0.909167	0.803885
4.26505	39.9579	2.17343	0.862324	2.84343	1.53232	0.247462	0.146133	0.917462	0.816133
4.26393	39.9579	2.17343	0.862324	2.84343	1.53232	0.247462	0.146133	0.917462	0.816133
4.303	39.8648	1.30937	0.640201	1.97937	1.3102	0.217396	0.133463	0.887396	0.803463
4.29537	39.8749	1.30937	0.640201	1.97937	1.3102	0.217396	0.133463	0.887396	0.803463
4.31385	39.8794	1.70944	0.78829	2.37944	1.45829	0.245062	0.136551	0.915062	0.806551
4.3087	39.8801	2.32368	0.964569	2.99368	1.63457	0.267299	0.1542	0.937299	0.8242
4.30892	39.8737	1.65949	0.741275	2.32949	1.41127	0.24332	0.141745	0.91332	0.811745
4.30019	39.8848	2.281	0.933308	2.951	1.60331	0.268367	0.154164	0.938367	0.824164
4.31035	39.8778	2.32368	0.964569	2.99368	1.63457	0.267299	0.1542	0.937299	0.8242
4.29258	39.8289	1.8048	0.769895	2.4748	1.43989	0.229799	0.138302	0.899799	0.808302
4.29804	39.841	1.4527	0.603452	2.1227	1.27345	0.219117	0.11637	0.889117	0.78637
4.2941	39.8256	1.97653	0.812266	2.64653	1.48227	0.25595	0.14529	0.92595	0.81529
4.28083	39.814	1.80614	1.08321	2.47614	1.75321	0.230842	0.199864	0.900842	0.869864
4.28885	39.8173	1.76941	1.0616	2.43941	1.7316	0.229196	0.199071	0.899196	0.869071
4.26408	39.8124	1.30416	0.922677	1.97416	1.59268	0.224404	0.195703	0.894404	0.865703
4.26343	39.8126	1.30416	0.922677	1.97416	1.59268	0.224404	0.195703	0.894404	0.865703
4.23983	39.8167	1.80567	0.844309	2.47567	1.51431	0.199615	0.123695	0.869615	0.793695
4.25294	39.814	1.34076	0.587434	2.01076	1.25743	0.204718	0.111828	0.874718	0.781828
4.24588	39.8168	1.55241	0.687132	2.22241	1.35713	0.183934	0.104344	0.853934	0.774344
4.14685	39.8647	1.64647	1.36818	2.31647	2.03818	0.189835	0.186741	0.859835	0.856741
4.1441	39.8648	1.63683	1.36186	2.30683	2.03186	0.188834	0.185634	0.858834	0.855634
4.13194	39.8714	1.64718	1.01132	2.31718	1.68132	0.19005	0.172314	0.86005	0.842314
4.06598	39.9026	1.54234	0.982409	2.21234	1.65241	0.190882	0.172706	0.860882	0.842706
4.08202	39.8913	1.65213	0.729298	2.32213	1.3993	0.189486	0.108098	0.859486	0.778098
4.09374	39.8831	1.48463	1.45055	2.15463	2.12055	0.176596	0.173331	0.846596	0.843332
4.04123	39.914	1.57734	1.21433	2.24734	1.88433	0.19147	0.186516	0.86147	0.856516
4.04698	39.9107	1.60773	1.39245	2.27773	2.06245	0.188607	0.175515	0.858607	0.845515
4.03233	39.9175	1.56207	0.988841	2.23207	1.65884	0.191343	0.172895	0.861343	0.842895
3.99326	40.0573	2.93691	2.42653	3.60691	3.09653	0.232813	0.229161	0.902813	0.899161
3.98569	40.0524	2.94504	2.43802	3.61504	3.10802	0.231466	0.227659	0.901466	0.897659
3.99519	40.0579	2.93678	2.426	3.60678	3.096	0.232505	0.228769	0.902505	0.898769
3.99203	40.0567	2.93691	2.42653	3.60691	3.09653	0.232813	0.229161	0.902813	0.899161
3.9877	40.055	2.43341	2.43341	3.10341	3.10341	0.216444	0.216444	0.886444	0.886444
3.95957	39.9383	1.43499	0.726433	2.10499	1.39643	0.190845	0.119598	0.860845	0.789598
3.84466	39.9256	1.76526	0.826193	2.43526	1.49619	0.201936	0.124713	0.871936	0.794713
3.83751	39.9266	1.83746	0.789364	2.50746	1.45936	0.221646	0.122834	0.891646	0.792834
3.83595	39.9677	1.43071	0.923521	2.10071	1.59352	0.206946	0.186724	0.876946	0.856724
3.83938	39.9786	1.29424	0.672907	1.96424	1.34291	0.205356	0.128654	0.875356	0.798654
3.83913	39.9778	1.29424	0.672907	1.96424	1.34291	0.205356	0.128654	0.875356	0.798654
3.82225	39.998	1.17132	0.661531	1.84132	1.33153	0.203716	0.127624	0.873716	0.797624
3.81341	40.0008	1.16748	0.87658	1.83748	1.54658	0.204572	0.18513	0.874572	0.85513
3.80599	40.0015	1.35325	0.919346	2.02325	1.58935	0.206777	0.186461	0.876777	0.856461
3.79952	39.9997	1.56423	1.18545	2.23423	1.85545	0.211375	0.205635	0.881375	0.875635
3.79822	40.0036	2.0997	1.69756	2.7697	2.36756	0.22155	0.217846	0.89155	0.887846
3.94883	40.0567	2.93722	2.42568	3.60722	3.09568	0.233137	0.229497	0.903137	0.899497
3.94496	40.0565	2.95424	2.44803	3.62424	3.11803	0.231808	0.228387	0.901808	0.898387
3.93108	40.0585	2.44169	2.44169	3.11169	3.11169	0.221012	0.221012	0.891012	0.891012
3.93907	40.0593	2.41693	2.41693	3.08693	3.08693	0.215752	0.215752	0.885752	0.885752
3.95447	40.0585	2.41178	2.41178	3.08178	3.08178	0.218105	0.218105	0.888105	0.888105
4.00822	40.0587	2.9472	1.73117	3.6172	2.40117	0.23278	0.204364	0.90278	0.874364
4.00748	40.0587	2.93853	1.71682	3.60853	2.38682	0.231976	0.203869	0.901976	0.873869
4.00707	40.0587	2.93853	1.71682	3.60853	2.38682	0.231976	0.203869	0.901976	0.873869
4.01603	40.0552	2.09624	1.35746	2.76624	2.02746	0.248012	0.186017	0.918012	0.856017
4.01089	40.0578	2.45295	1.35984	3.12295	2.02984	0.217259	0.159006	0.887259	0.829006
4.04272	40.055	2.04921	0.998229	2.71921	1.66823	0.244978	0.140682	0.914979	0.810682
4.04406	40.0541	2.04921	0.998229	2.71921	1.66823	0.244978	0.140682	0.914979	0.810682
4.04049	40.0569	2.0536	0.997271	2.7236	1.66727	0.246415	0.141157	0.916415	0.811157
4.02853	40.0621	2.04074	0.983975	2.71074	1.65397	0.248751	0.142261	0.918751	0.812261
4.21639	40	2.50426	1.0978	3.17426	1.7678	0.224464	0.142769	0.894464	0.812769
4.2126	40.0018	1.61539	0.723095	2.28539	1.3931	0.216778	0.123471	0.886778	0.793471
4.20627	39.9962	2.19405	0.885185	2.86405	1.55519	0.23695	0.141018	0.90695	0.811018
4.20533	39.9939	2.19405	2.19405	2.86405	2.86405	0.23695	0.23695	0.90695	0.90695
4.20281	39.9966	2.19405	2.19405	2.86405	2.86405	0.23695	0.23695	0.90695	0.90695
4.22149	39.9961	2.90373	1.26168	3.57373	1.93168	0.227839	0.146231	0.897839	0.816231
4.22274	39.9973	2.90373	1.26168	3.57373	1.93168	0.227839	0.146231	0.897839	0.816231
4.21927	39.9973	2.50426	1.0978	3.17426	1.7678	0.224464	0.142769	0.894464	0.812769
4.22937	39.9955	2.15919	0.89921	2.82919	1.56921	0.229	0.134317	0.899	0.804317
4.2337	39.9983	2.39087	2.1984	3.06087	2.8684	0.216228	0.211281	0.886228	0.881281
4.23629	39.9986	2.38493	2.18969	3.05493	2.85969	0.215185	0.210413	0.885185	0.880413
4.25119	40	2.95392	1.3373	3.62392	2.00731	0.236368	0.150795	0.906368	0.820795
4.25901	39.9972	2.26362	1.1676	2.93362	1.8376	0.280572	0.153306	0.950572	0.823306
4.2548	39.9928	2.31728	1.05861	2.98728	1.72861	0.261578	0.145766	0.931578	0.815766
4.25478	39.9919	2.31728	1.05861	2.98728	1.72861	0.261578	0.145766	0.931578	0.815766
4.25517	39.9911	2.31794	1.05983	2.98794	1.72983	0.261262	0.145716	0.931262	0.815716
4.25097	39.9985	2.42973	1.06218	3.09973	1.73218	0.222392	0.129904	0.892393	0.799904
4.2409	39.999	2.38493	1.0118	3.05493	1.6818	0.215185	0.127003	0.885185	0.797003
4.2567	39.998	2.42943	1.06296	3.09943	1.73296	0.222107	0.129817	0.892107	0.799817
4.25469	39.9978	2.42943	1.06296	3.09943	1.73296	0.222107	0.129817	0.892107	0.799817
4.25702	39.9951	2.88739	1.26432	3.55739	1.93432	0.258609	0.139889	0.928609	0.809889
4.2554	39.9884	2.9581	1.39015	3.6281	2.06015	0.255793	0.159331	0.925793	0.829331
4.25939	39.9868	2.52282	1.14558	3.19282	1.81558	0.250158	0.137374	0.920158	0.807374
4.25715	39.9872	2.52282	1.14558	3.19282	1.81558	0.250158	0.137374	0.920158	0.807374
4.25844	39.9834	1.81862	0.831407	2.48862	1.50141	0.249675	0.138956	0.919675	0.808956
4.25945	39.9817	1.58359	0.681558	2.25359	1.35156	0.233775	0.12892	0.903775	0.79892
4.25919	39.9785	1.58359	0.681558	2.25359	1.35156	0.233775	0.12892	0.903775	0.79892
4.25948	39.9849	2.41791	1.05317	3.08791	1.72317	0.247262	0.135962	0.917262	0.805962
4.26345	39.9801	1.91361	0.833518	2.58361	1.50352	0.236538	0.130374	0.906538	0.800374
4.25476	39.9641	2.18245	0.931341	2.85245	1.60134	0.225819	0.14106	0.895819	0.81106
4.25541	39.9671	1.59314	0.702794	2.26314	1.37279	0.228397	0.128136	0.898397	0.798136
4.25776	39.9722	1.59119	0.69368	2.26119	1.36368	0.231263	0.129007	0.901263	0.799007
4.25839	39.9633	1.59314	0.702794	2.26314	1.37279	0.228397	0.128136	0.898397	0.798136
4.2562	39.9695	1.49536	0.606995	2.16536	1.27699	0.215569	0.120395	0.885569	0.790395
4.25561	39.9661	1.52407	0.618038	2.19407	1.28804	0.212389	0.119675	0.882389	0.789675
4.27078	39.9544	2.00942	0.868019	2.67942	1.53802	0.231102	0.141084	0.901102	0.811084
4.27446	39.9492	2.00942	0.868019	2.67942	1.53802	0.231102	0.141084	0.901102	0.811084
4.26536	39.9508	2.00942	0.868019	2.67942	1.53802	0.231102	0.141084	0.901102	0.811084
4.2675	39.9539	2.00942	0.868019	2.67942	1.53802	0.231102	0.141084	0.901102	0.811084
4.2729	39.9497	1.61225	0.698818	2.28225	1.36882	0.234259	0.127728	0.904259	0.797728
4.2762	39.9564	1.50293	0.608433	2.17293	1.27843	0.219584	0.118911	0.889584	0.78891
4.28257	39.9249	1.66307	0.744009	2.33307	1.41401	0.241365	0.133153	0.911365	0.803153
4.282	39.9258	1.61125	0.672339	2.28125	1.34234	0.22717	0.124397	0.89717	0.794397
4.27461	39.933	1.55196	1.48642	2.22196	2.15642	0.224368	0.218084	0.894368	0.888084
4.28224	39.9255	1.61125	0.672339	2.28125	1.34234	0.22717	0.124397	0.89717	0.794397
4.27432	39.9335	1.55196	1.48642	2.22196	2.15642	0.224368	0.218084	0.894368	0.888084
4.28587	39.921	1.61125	0.672339	2.28125	1.34234	0.22717	0.124397	0.89717	0.794397
4.28493	39.9226	1.61125	0.672339	2.28125	1.34234	0.22717	0.124397	0.89717	0.794397
4.28444	39.9243	1.61125	0.672339	2.28125	1.34234	0.22717	0.124397	0.89717	0.794397
4.28643	39.9155	2.38517	0.977716	3.05518	1.64772	0.237726	0.146402	0.907726	0.816402
4.28842	39.9113	1.76641	0.804057	2.43641	1.47406	0.245816	0.13628	0.915816	0.80628
4.28569	39.912	1.76641	0.804057	2.43641	1.47406	0.245816	0.13628	0.915816	0.80628
4.28522	39.9123	1.76641	0.804057	2.43641	1.47406	0.245816	0.13628	0.915816	0.80628
4.28585	39.9177	1.66307	0.744009	2.33307	1.41401	0.241365	0.133153	0.911365	0.803153
4.28593	39.9204	1.61125	0.672339	2.28125	1.34234	0.22717	0.124397	0.89717	0.794397
4.28551	39.9191	1.61125	0.672339	2.28125	1.34234	0.22717	0.124397	0.89717	0.794397
4.28668	39.9137	1.80749	0.771462	2.47749	1.44146	0.232184	0.127601	0.902184	0.797601
4.05431	40.0553	2.93705	1.31345	3.60705	1.98345	0.230183	0.148673	0.900183	0.818673
4.05442	40.0546	2.93705	1.31345	3.60705	1.98345	0.230183	0.148673	0.900183	0.818673
4.05464	40.0541	2.93705	1.31345	3.60705	1.98345	0.230183	0.148673	0.900183	0.818673
4.05326	40.0514	2.04937	0.998506	2.71937	1.66851	0.244893	0.140587	0.914893	0.810587
4.0491	40.0528	2.42654	1.05648	3.09654	1.72648	0.212339	0.126954	0.882339	0.796954
4.09293	40.0596	2.00928	0.871517	2.67928	1.54152	0.215937	0.135798	0.885937	0.805798
4.09492	40.0575	1.5816	0.695359	2.2516	1.36536	0.216265	0.123027	0.886265	0.793027
4.09226	40.0629	1.47785	0.601045	2.14785	1.27105	0.200498	0.114691	0.870498	0.784691
4.09241	40.0633	1.47785	0.601045	2.14785	1.27105	0.200498	0.114691	0.870498	0.784691
4.09904	40.0541	1.68841	0.808998	2.35841	1.479	0.220812	0.128115	0.890812	0.798115
4.09934	40.0506	1.87295	0.77254	2.54295	1.44254	0.205113	0.11985	0.875113	0.78985
4.10402	40.0442	1.91744	0.853902	2.58744	1.5239	0.238425	0.135023	0.908425	0.805023
4.10814	40.045	1.93155	0.887183	2.60155	1.55718	0.241077	0.137226	0.911077	0.807226
4.10804	40.0494	1.7858	0.836584	2.4558	1.50658	0.223655	0.130764	0.893655	0.800764
4.10136	40.048	1.87295	0.77254	2.54295	1.44254	0.205113	0.11985	0.875113	0.78985
4.10802	40.0465	1.9263	0.834151	2.5963	1.50415	0.207772	0.122854	0.877772	0.792854
4.10943	40.0512	1.9263	0.834151	2.5963	1.50415	0.207772	0.122854	0.877772	0.792854
4.10858	40.0507	1.9263	0.834151	2.5963	1.50415	0.207772	0.122854	0.877772	0.792854
4.13959	40.0592	2.09908	0.869116	2.76908	1.53912	0.224063	0.13209	0.894063	0.80209
4.11915	40.0545	2.32604	0.955077	2.99604	1.62508	0.208181	0.124256	0.878181	0.794256
4.12155	40.0315	2.38496	1.09984	3.05496	1.76984	0.245084	0.148659	0.915084	0.818659
4.12769	40.0496	2.38496	1.09984	3.05496	1.76984	0.245084	0.148659	0.915084	0.818659
4.1238	40.0396	2.38496	1.09984	3.05496	1.76984	0.245084	0.148659	0.915084	0.818659
4.14137	40.0461	2.38204	1.10018	3.05204	1.77018	0.244869	0.148585	0.914869	0.818585
4.12521	40.0433	2.38496	1.09984	3.05496	1.76984	0.245084	0.148659	0.915084	0.818659
4.12926	40.0508	2.38496	1.09984	3.05496	1.76984	0.245084	0.148659	0.915084	0.818659
4.12065	40.033	2.38496	1.09984	3.05496	1.76984	0.245084	0.148659	0.915084	0.818659
4.12085	40.032	2.38496	1.09984	3.05496	1.76984	0.245084	0.148659	0.915084	0.818659
4.12275	40.0316	2.38496	1.09984	3.05496	1.76984	0.245084	0.148659	0.915084	0.818659
4.12844	40.0262	2.38496	1.09984	3.05496	1.76984	0.245084	0.148659	0.915084	0.818659
4.13334	40.0302	2.3873	1.10135	3.0573	1.77135	0.244575	0.148448	0.914575	0.818448
4.13078	40.0308	2.38496	1.09984	3.05496	1.76984	0.245084	0.148659	0.915084	0.818659
4.13112	40.0324	2.38496	1.09984	3.05496	1.76984	0.245084	0.148659	0.915084	0.818659
4.1404	40.0403	2.38204	1.10054	3.05204	1.77054	0.244999	0.148628	0.914999	0.818628
4.14152	40.0449	2.38204	1.10018	3.05204	1.77018	0.244869	0.148585	0.914869	0.818585
4.14089	40.0541	2.38204	1.10018	3.05204	1.77018	0.244869	0.148585	0.914869	0.818585
4.13891	40.0604	2.38204	1.10054	3.05204	1.77054	0.244999	0.148628	0.914999	0.818628
4.14054	40.0574	2.38204	1.10018	3.05204	1.77018	0.244869	0.148585	0.914869	0.818585
4.14136	40.0429	2.38204	1.10018	3.05204	1.77018	0.244869	0.148585	0.914869	0.818585
4.13375	40.0326	2.38496	1.09984	3.05496	1.76984	0.245084	0.148659	0.915084	0.818659
4.12201	40.0307	2.38496	1.09984	3.05496	1.76984	0.245084	0.148659	0.915084	0.818659
4.12241	40.0303	2.38496	1.09984	3.05496	1.76984	0.245084	0.148659	0.915084	0.818659
4.16397	40.0536	1.38738	0.655964	2.05738	1.32596	0.218202	0.134451	0.888202	0.804451
4.16534	40.0507	1.38738	0.655964	2.05738	1.32596	0.218202	0.134451	0.888202	0.804451
4.16415	40.0533	1.38738	0.655964	2.05738	1.32596	0.218202	0.134451	0.888202	0.804451
4.16657	40.0586	1.38738	0.655964	2.05738	1.32596	0.218202	0.134451	0.888202	0.804451
4.1649	40.058	1.5119	0.604111	2.1819	1.27411	0.218865	0.121659	0.888865	0.791659
4.16381	40.0557	1.31471	0.527595	1.98471	1.1976	0.203071	0.11289	0.873071	0.78289
4.16281	40.0479	1.43724	0.582532	2.10724	1.25253	0.199044	0.113002	0.869044	0.783002
4.16268	40.0444	1.43729	0.583178	2.10729	1.25318	0.198772	0.112922	0.868772	0.782922
4.14319	40.0554	2.38204	1.10018	3.05204	1.77018	0.244869	0.148585	0.914869	0.818585
4.141	40.0569	2.38204	1.10018	3.05204	1.77018	0.244869	0.148585	0.914869	0.818585
4.16052	40.0439	2.00844	0.806919	2.67844	1.47692	0.234474	0.139346	0.904474	0.809346
4.15885	40.0435	2.00844	0.806919	2.67844	1.47692	0.234474	0.139346	0.904474	0.809346
4.14183	40.0501	2.38204	1.10018	3.05204	1.77018	0.244869	0.148585	0.914869	0.818585
4.14246	40.0485	2.38204	1.10018	3.05204	1.77018	0.244869	0.148585	0.914869	0.818585
4.15845	40.045	2.00844	0.806919	2.67844	1.47692	0.234474	0.139346	0.904474	0.809346
4.16147	40.0321	1.90499	0.828581	2.57499	1.49858	0.237037	0.132992	0.907037	0.802992
4.17121	40.0333	1.62733	0.734276	2.29733	1.40428	0.216533	0.123905	0.886533	0.793905
4.16776	40.0341	1.65322	0.776879	2.32322	1.44688	0.219213	0.125077	0.889213	0.795077
4.17022	40.0341	1.65322	0.776879	2.32322	1.44688	0.219213	0.125077	0.889213	0.795077
4.16748	40.035	1.80192	0.720632	2.47192	1.39063	0.203111	0.116909	0.873111	0.786909
4.16857	40.0276	1.65724	0.661319	2.32724	1.33132	0.20016	0.11609	0.87016	0.78609
4.16814	40.0291	1.66352	0.664379	2.33352	1.33438	0.20073	0.115657	0.87073	0.785657
4.18335	40.0225	2.47689	1.05813	3.14689	1.72813	0.21905	0.139551	0.88905	0.809551
4.18002	40.023	2.4507	1.01221	3.1207	1.68221	0.216138	0.136882	0.886138	0.806882
4.18082	40.0243	1.65724	0.661319	2.32724	1.33132	0.20016	0.11609	0.87016	0.78609
4.20064	40.0161	2.36516	0.988506	3.03516	1.65851	0.24668	0.147317	0.91668	0.817317
4.19522	40.0103	2.36516	0.988506	3.03516	1.65851	0.24668	0.147317	0.91668	0.817317
4.20912	40.003	2.32639	0.948149	2.99639	1.61815	0.216639	0.136107	0.886639	0.806107
4.2103	40.0056	1.61543	0.722983	2.28543	1.39298	0.216828	0.123518	0.886828	0.793518
4.21082	40.0062	1.61543	0.722983	2.28543	1.39298	0.216828	0.123518	0.886828	0.793518
4.20934	40.0054	1.61543	0.722983	2.28543	1.39298	0.216828	0.123518	0.886828	0.793518
4.21067	40.008	1.55098	0.632709	2.22098	1.30271	0.200802	0.115175	0.870802	0.785175
4.20845	40.0073	2.19405	0.885185	2.86405	1.55519	0.23695	0.141018	0.90695	0.811018
4.20665	40.0096	2.19405	0.885185	2.86405	1.55519	0.23695	0.141018	0.90695	0.811018
4.20721	40.0066	2.19405	0.885185	2.86405	1.55519	0.23695	0.141018	0.90695	0.811018
4.20128	39.9992	2.19405	2.19405	2.86405	2.86405	0.23695	0.23695	0.90695	0.90695
4.20661	40.0059	2.19405	0.885185	2.86405	1.55519	0.23695	0.141018	0.90695	0.811018
4.2027	39.8336	1.66002	0.764219	2.33002	1.43422	0.1929	0.120753	0.8629	0.790753
4.19802	39.8344	1.66002	0.764219	2.33002	1.43422	0.1929	0.120753	0.8629	0.790753
4.21847	39.8291	1.75948	0.746085	2.42948	1.41609	0.207043	0.116495	0.877043	0.786494
4.21527	39.828	1.42353	0.647256	2.09353	1.31726	0.174614	0.100268	0.844614	0.770268
4.20945	39.8286	1.4142	0.641363	2.0842	1.31136	0.174324	0.100157	0.844324	0.770157
4.16836	39.8527	1.72308	0.960391	2.39308	1.63039	0.205302	0.155224	0.875302	0.825224
4.17187	39.8478	1.40298	0.832191	2.07298	1.50219	0.173068	0.130123	0.843068	0.800123
4.16865	39.8513	1.39651	0.827527	2.06651	1.49753	0.171916	0.12956	0.841916	0.79956
4.06256	40.058	2.92931	1.29859	3.59931	1.96859	0.229835	0.148477	0.899835	0.818477
4.07897	40.0667	2.42068	1.01519	3.09068	1.68519	0.2218	0.141278	0.8918	0.811278
4.06642	40.0566	2.00158	0.951608	2.67158	1.62161	0.245397	0.140958	0.915397	0.810958
4.0753	40.0591	1.93262	0.887856	2.60262	1.55786	0.24072	0.137407	0.91072	0.807407
4.0774	40.0626	1.74468	0.831002	2.41468	1.501	0.223228	0.130947	0.893228	0.800947
4.06957	40.058	1.91478	0.808766	2.58478	1.47877	0.207612	0.123197	0.877612	0.793197
4.091	40.0761	1.96964	0.821176	2.63964	1.49118	0.230414	0.143621	0.900414	0.813621
4.08934	40.0697	2.00897	0.871409	2.67897	1.54141	0.21609	0.135863	0.88609	0.805863
4.08936	40.0709	1.96964	0.821176	2.63964	1.49118	0.230414	0.143621	0.900414	0.813621
4.08696	40.0706	1.87296	0.8152	2.54296	1.4852	0.241683	0.136906	0.911683	0.806906
4.08824	40.0739	2.02591	0.792681	2.69591	1.46268	0.254237	0.148248	0.924237	0.818248
3.97059	39.9339	1.40072	0.950252	2.07072	1.62025	0.190779	0.17258	0.860779	0.84258
3.97322	39.9347	1.40072	0.950252	2.07072	1.62025	0.190779	0.17258	0.860779	0.84258
4.00089	39.9263	1.53166	0.98111	2.20166	1.65111	0.191533	0.173013	0.861533	0.843013
4.00467	39.9253	1.55276	0.987682	2.22276	1.65768	0.191529	0.173008	0.861529	0.843008
3.989	39.9315	1.61627	0.930445	2.28627	1.60044	0.205729	0.155666	0.875729	0.825666
4.02467	39.9209	1.55309	0.987823	2.22309	1.65782	0.19134	0.172916	0.86134	0.842916
4.02162	39.9217	1.52551	0.979717	2.19551	1.64972	0.19115	0.172817	0.86115	0.842817
4.01039	39.9211	1.57753	0.877656	2.24753	1.54766	0.188281	0.142311	0.858281	0.812311
4.01867	39.9223	1.37649	0.825852	2.04649	1.49585	0.172742	0.129997	0.842742	0.799997
4.01706	39.9221	1.37649	0.825852	2.04649	1.49585	0.172742	0.129997	0.842742	0.799997
4.01914	39.9222	1.37649	0.825852	2.04649	1.49585	0.172742	0.129997	0.842742	0.799997
4.01449	39.9208	1.37467	0.825101	2.04467	1.4951	0.172753	0.13	0.842753	0.8
4.01584	39.9214	1.37649	0.825852	2.04649	1.49585	0.172742	0.129997	0.842742	0.799997
3.88266	40.053	2.95115	1.37251	3.62115	2.04251	0.23563	0.151511	0.90563	0.821511
3.88476	40.0552	2.25527	0.978208	2.92527	1.64821	0.236141	0.138851	0.906141	0.808851
3.92481	40.0493	2.91863	1.28505	3.58863	1.95505	0.230393	0.148528	0.900393	0.818528
3.92229	40.046	2.88216	1.23976	3.55216	1.90976	0.22664	0.146497	0.89664	0.816497
3.90884	40.0491	2.1866	0.91041	2.8566	1.58041	0.227021	0.134469	0.897021	0.804469
3.91449	40.0465	2.33514	0.962502	3.00514	1.6325	0.211287	0.126102	0.881287	0.796102
3.90754	40.0505	2.39624	1.02801	3.06624	1.69801	0.211679	0.126576	0.881679	0.796576
3.90697	40.0527	2.39229	1.02023	3.06229	1.69023	0.21339	0.127059	0.88339	0.797059
3.83584	39.9942	1.20508	0.664789	1.87508	1.33479	0.203726	0.127663	0.873726	0.797663
3.8342	39.9942	1.20508	0.664789	1.87508	1.33479	0.203726	0.127663	0.873726	0.797663
3.83453	39.9815	1.22695	0.663897	1.89695	1.3339	0.20391	0.127851	0.87391	0.797851
3.89678	39.9268	1.43456	0.718408	2.10456	1.38841	0.192948	0.120457	0.862948	0.790457
3.89205	39.9278	1.43456	0.718408	2.10456	1.38841	0.192948	0.120457	0.862948	0.790457
3.86881	39.9237	1.55879	0.734809	2.22879	1.40481	0.195061	0.12128	0.865061	0.79128
3.90308	39.927	1.41585	0.716213	2.08585	1.38621	0.19216	0.12015	0.86216	0.79015
3.88355	39.9229	1.59008	0.704944	2.26008	1.37494	0.190815	0.108317	0.860815	0.778317
3.8867	39.924	1.62208	0.76841	2.29208	1.43841	0.211381	0.125558	0.881381	0.795558
3.91688	39.9305	1.25558	0.68324	1.92558	1.35324	0.188204	0.118344	0.858204	0.788344
3.91544	39.9322	1.25558	0.68324	1.92558	1.35324	0.188204	0.118344	0.858204	0.788344
3.93721	39.9386	1.3108	0.699882	1.9808	1.36988	0.189554	0.118962	0.859554	0.788962
3.93476	39.9361	1.30896	0.696647	1.97896	1.36665	0.189139	0.118766	0.859139	0.788766
1.56864	38.992	1.13428	0.585927	1.80428	1.25593	0.183146	0.115014	0.853146	0.785014
1.35875	38.861	1.2975	0.763717	1.9675	1.43372	0.149201	0.11353	0.819201	0.78353
1.37824	38.8347	1.13995	0.636061	1.80995	1.30606	0.169026	0.107329	0.839026	0.777329
1.37691	38.8352	1.47045	0.696575	2.14045	1.36657	0.174341	0.11059	0.844341	0.78059
1.29209	38.9709	0.981062	0.541486	1.65106	1.21149	0.165745	0.10486	0.835745	0.77486
1.28209	38.9722	1.4044	0.562166	2.0744	1.23217	0.163632	0.0950628	0.833632	0.765063
1.28607	38.972	1.17483	0.584097	1.84483	1.2541	0.166721	0.105655	0.836721	0.775655
1.30036	38.8719	1.2604	0.559843	1.9304	1.22984	0.14613	0.0876635	0.81613	0.757664
1.3052	38.8681	1.47059	0.647536	2.14059	1.31754	0.164677	0.0959879	0.834677	0.765988
1.30522	38.8673	1.28524	0.578683	1.95524	1.24868	0.148928	0.0891628	0.818928	0.759163
1.30372	38.8702	1.28524	0.578683	1.95524	1.24868	0.148928	0.0891628	0.818928	0.759163
1.30261	38.9694	0.981062	0.541486	1.65106	1.21149	0.165745	0.10486	0.835745	0.77486
1.30005	38.9682	0.981062	0.541486	1.65106	1.21149	0.165745	0.10486	0.835745	0.77486
1.30127	38.9683	0.981062	0.541486	1.65106	1.21149	0.165745	0.10486	0.835745	0.77486
1.29583	38.9684	0.981062	0.541486	1.65106	1.21149	0.165745	0.10486	0.835745	0.77486
1.26857	38.9664	1.38527	0.610971	2.05527	1.28097	0.167937	0.106605	0.837937	0.776605
1.27695	38.9702	1.42644	0.572391	2.09644	1.24239	0.164719	0.0961769	0.834719	0.766177
1.24031	38.9677	0.747665	0.480282	1.41766	1.15028	0.161937	0.10249	0.831937	0.77249
1.25131	38.9667	1.25617	0.504898	1.92617	1.1749	0.148986	0.089513	0.818986	0.759513
1.21672	38.98	1.40402	0.606165	2.07402	1.27617	0.168641	0.0980782	0.838641	0.768078
1.2213	38.9628	1.06119	0.544608	1.73119	1.21461	0.16926	0.107446	0.83926	0.777446
1.22029	38.9628	1.06119	0.544608	1.73119	1.21461	0.16926	0.107446	0.83926	0.777446
1.21975	38.9606	1.48382	0.682775	2.15382	1.35278	0.174249	0.110494	0.844249	0.780494
1.22018	38.9541	1.36273	0.602021	2.03273	1.27202	0.154025	0.0921765	0.824025	0.762177
1.19865	38.958	1.33162	0.606749	2.00162	1.27675	0.153076	0.0913371	0.823076	0.761337
1.39049	38.8415	1.20814	0.668076	1.87814	1.33808	0.172465	0.109389	0.842465	0.779389
1.40063	38.8356	1.55351	0.717449	2.22351	1.38745	0.180638	0.114106	0.850638	0.784106
1.40245	38.8443	1.29812	0.622252	1.96812	1.29225	0.189024	0.118239	0.859024	0.788239
1.40443	38.8574	1.24612	0.514622	1.91612	1.18462	0.168426	0.0981745	0.838426	0.768174
1.40627	38.8836	1.13735	0.589269	1.80735	1.25927	0.186427	0.116795	0.856427	0.786795
1.4168	38.8969	1.16558	0.599377	1.83558	1.26938	0.187477	0.117294	0.857477	0.787294
1.43848	38.9064	1.17985	0.498811	1.84985	1.16881	0.163641	0.0957259	0.833641	0.765726
1.42763	38.9044	1.1611	0.59822	1.8311	1.26822	0.18483	0.116119	0.85483	0.786119
1.43813	38.9042	1.17985	0.498811	1.84985	1.16881	0.163641	0.0957259	0.833641	0.765726
1.42347	38.905	1.1611	0.59822	1.8311	1.26822	0.18483	0.116119	0.85483	0.786119
1.42624	38.9046	1.21745	0.507685	1.88745	1.17768	0.165359	0.0965488	0.835359	0.766549
1.43945	38.9083	1.18013	0.499063	1.85013	1.16906	0.163626	0.0957079	0.833626	0.765708
1.42069	38.9023	1.1611	0.59822	1.8311	1.26822	0.18483	0.116119	0.85483	0.786119
1.42214	38.9041	1.1611	0.59822	1.8311	1.26822	0.18483	0.116119	0.85483	0.786119
1.42103	38.9034	1.3602	0.577165	2.0302	1.24716	0.180689	0.103951	0.850689	0.773951
1.57311	38.9912	1.13396	0.586227	1.80396	1.25623	0.183097	0.115009	0.853097	0.785009
1.5759	38.9908	1.62377	0.705499	2.29377	1.3755	0.197717	0.121861	0.867717	0.791861
1.57883	39.0022	1.6028	0.697624	2.2728	1.36762	0.198825	0.122469	0.868825	0.792469
1.57939	38.9982	1.5972	0.69254	2.2672	1.36254	0.198114	0.122064	0.868114	0.792064
1.58141	39.0082	1.60301	0.694985	2.27301	1.36498	0.197285	0.121874	0.867285	0.791874
1.58274	39.0102	1.60301	0.694985	2.27301	1.36498	0.197285	0.121874	0.867285	0.791874
1.58479	39.014	1.05006	0.560187	1.72006	1.23019	0.181006	0.114149	0.851006	0.784149
1.58451	39.0157	1.05006	0.560187	1.72006	1.23019	0.181006	0.114149	0.851006	0.784149
1.59392	39.0227	0.857524	0.510582	1.52752	1.18058	0.177207	0.112003	0.847207	0.782003
1.5955	39.0247	1.08574	0.497602	1.75574	1.1676	0.174249	0.100805	0.844249	0.770805
1.59884	39.0241	0.857524	0.510582	1.52752	1.18058	0.177207	0.112003	0.847207	0.782003
1.6071	39.0297	0.988515	0.453968	1.65852	1.12397	0.157668	0.0932387	0.827668	0.763239
1.60848	39.0349	1.52176	0.624998	2.19176	1.295	0.185203	0.106488	0.855203	0.776488
1.6074	39.0369	1.52117	0.624811	2.19117	1.29481	0.18522	0.106452	0.85522	0.776452
1.63988	39.0396	1.49941	0.606916	2.16941	1.27692	0.176978	0.103791	0.846978	0.773791
1.60843	39.0429	1.62093	0.678819	2.29093	1.34882	0.1888	0.10853	0.8588	0.77853
1.59385	39.053	1.36021	0.636116	2.03021	1.30612	0.187542	0.117575	0.857542	0.787575
1.59185	39.0558	1.43836	0.597679	2.10836	1.26768	0.184129	0.105408	0.854129	0.775408
1.5893	39.0596	1.14081	0.776976	1.81081	1.44698	0.184785	0.168482	0.854785	0.838482
1.58789	39.0634	1.14081	0.776976	1.81081	1.44698	0.184785	0.168482	0.854785	0.838482
1.59098	39.0567	1.36021	0.636116	2.03021	1.30612	0.187542	0.117575	0.857542	0.787575
1.60112	39.0798	1.21223	0.492095	1.88223	1.1621	0.165338	0.0966977	0.835338	0.766698
1.59202	39.0755	1.06169	0.73231	1.73169	1.40231	0.182075	0.166747	0.852075	0.836747
1.2277	38.95	1.61632	0.675278	2.28632	1.34528	0.16863	0.098284	0.83863	0.768284
1.22794	38.9482	1.48353	0.700635	2.15353	1.37064	0.172721	0.109591	0.842721	0.779591
1.23646	38.9398	1.36871	0.657479	2.03871	1.32748	0.171582	0.108802	0.841582	0.778802
1.2331	38.9299	1.44733	0.6139	2.11733	1.2839	0.166845	0.0972158	0.836845	0.767216
1.2242	38.9133	1.56706	0.71837	2.23706	1.38837	0.173396	0.110229	0.843396	0.780229
1.2181	38.8947	1.68664	0.668544	2.35664	1.33854	0.186877	0.106778	0.856877	0.776778
1.22427	38.8901	1.43884	0.621359	2.10884	1.29136	0.185639	0.105806	0.855639	0.775806
1.22567	38.8879	1.24808	0.541697	1.91808	1.2117	0.151467	0.090723	0.821467	0.760723
1.22285	38.8798	1.30697	0.63465	1.97697	1.30465	0.17214	0.109293	0.84214	0.779293
1.2226	38.8787	1.25893	0.540217	1.92893	1.21022	0.152115	0.0912143	0.822115	0.761214
1.2258	38.8765	1.30368	0.580236	1.97368	1.25024	0.152063	0.0908293	0.822063	0.760829
1.22596	38.8747	1.30368	0.580236	1.97368	1.25024	0.152063	0.0908293	0.822063	0.760829
1.23762	38.8712	1.76227	0.743347	2.43227	1.41335	0.17124	0.101131	0.84124	0.771131
1.23338	38.8731	1.31286	0.596424	1.98286	1.26642	0.152356	0.09092	0.822356	0.76092
1.23821	38.871	1.76227	0.743347	2.43227	1.41335	0.17124	0.101131	0.84124	0.771131
1.25343	38.8628	1.17984	0.528158	1.84984	1.19816	0.162653	0.0947516	0.832653	0.764752
1.25852	38.8688	0.929472	0.490958	1.59947	1.16096	0.159767	0.0928844	0.829767	0.762884
1.26686	38.8777	0.818382	0.517626	1.48838	1.18763	0.162902	0.103481	0.832902	0.773481
1.26226	38.873	0.818382	0.517626	1.48838	1.18763	0.162902	0.103481	0.832902	0.773481
1.26788	38.8782	1.01904	0.567401	1.68904	1.2374	0.163759	0.104002	0.833759	0.774003
1.27259	38.8796	1.20223	0.515985	1.87223	1.18599	0.144387	0.0866025	0.814387	0.756602
1.2822	38.8769	1.24007	0.541522	1.91007	1.21152	0.145122	0.0870785	0.815122	0.757078
1.27993	38.8784	1.20223	0.515985	1.87223	1.18599	0.144387	0.0866025	0.814387	0.756602
1.28419	38.8771	1.08402	0.610759	1.75402	1.28076	0.164501	0.104376	0.834501	0.774376
1.29577	38.8769	1.2604	0.559843	1.9304	1.22984	0.14613	0.0876635	0.81613	0.757664
1.29063	38.8764	1.25558	0.55536	1.92558	1.22536	0.145857	0.0874692	0.815857	0.757469
1.31038	38.8684	1.4633	0.644744	2.1333	1.31474	0.164452	0.0958007	0.834452	0.765801
1.30453	38.863	1.28524	0.578683	1.95524	1.24868	0.148928	0.0891628	0.818928	0.759163
1.31693	38.8674	1.28303	0.573543	1.95303	1.24354	0.148757	0.0890327	0.818757	0.759033
1.33042	38.868	0.978891	0.547433	1.64889	1.21743	0.162967	0.103446	0.832967	0.773446
1.33147	38.8681	0.979402	0.547898	1.6494	1.2179	0.162876	0.103353	0.832876	0.773353
1.33218	38.8681	0.979402	0.547898	1.6494	1.2179	0.162876	0.103353	0.832876	0.773353
1.34061	38.8703	1.1208	0.623845	1.7908	1.29385	0.165996	0.105209	0.835996	0.775209
1.33375	38.867	1.15294	0.488246	1.82294	1.15825	0.143655	0.0860932	0.813655	0.756093
1.45426	38.9088	1.38352	0.591495	2.05352	1.26149	0.181898	0.104313	0.851898	0.774313
1.45479	38.9161	1.40012	0.646861	2.07012	1.31686	0.203846	0.121418	0.873846	0.791418
1.46015	38.9182	1.40012	0.646861	2.07012	1.31686	0.203846	0.121418	0.873846	0.791418
1.46121	38.9177	1.13556	0.595593	1.80556	1.26559	0.18604	0.116638	0.85604	0.786638
1.47032	38.9134	1.40326	0.59777	2.07326	1.26777	0.183765	0.105177	0.853765	0.775177
1.46571	38.914	1.2246	0.508182	1.8946	1.17818	0.166633	0.0969088	0.836633	0.766909
1.47576	38.9162	1.41338	0.600725	2.08338	1.27073	0.184219	0.105405	0.854219	0.775405
1.47664	38.916	1.2514	0.519826	1.9214	1.18983	0.169055	0.0980152	0.839055	0.768015
1.47412	38.9144	1.41338	0.600725	2.08338	1.27073	0.184219	0.105405	0.854219	0.775405
1.47811	38.9175	1.26404	0.528467	1.93404	1.19847	0.170351	0.0986953	0.840351	0.768695
1.47472	38.9155	1.41338	0.600725	2.08338	1.27073	0.184219	0.105405	0.854219	0.775405
1.48144	38.9202	1.26845	0.532809	1.93845	1.20281	0.170359	0.0987404	0.840359	0.76874
1.48009	38.9186	1.26845	0.532809	1.93845	1.20281	0.170359	0.0987404	0.840359	0.76874
1.48661	38.9255	1.24721	0.629026	1.91721	1.29903	0.189485	0.118315	0.859485	0.788315
1.49148	38.9299	1.25299	0.520262	1.92299	1.19026	0.168177	0.0977089	0.838177	0.767709
1.48736	38.9257	1.24721	0.629026	1.91721	1.29903	0.189485	0.118315	0.859485	0.788315
1.48738	38.9263	1.26755	0.531177	1.93755	1.20118	0.169865	0.0985074	0.839865	0.768507
1.50259	38.934	1.26976	0.536614	1.93976	1.20661	0.170724	0.0988934	0.840724	0.768893
1.49972	38.9333	1.24707	0.627246	1.91707	1.29725	0.189282	0.11822	0.859282	0.78822
1.51958	38.9526	1.11849	0.57941	1.78849	1.24941	0.182196	0.11468	0.852196	0.78468
1.52847	38.9591	1.43693	0.60379	2.10693	1.27379	0.184418	0.105461	0.854418	0.775461
1.5128	38.9472	1.33416	0.5642	2.00416	1.2342	0.178383	0.10264	0.848383	0.77264
1.53142	38.9746	1.1923	0.61191	1.8623	1.28191	0.185943	0.116655	0.855943	0.786655
1.53102	38.9754	1.1923	0.61191	1.8623	1.28191	0.185943	0.116655	0.855943	0.786655
1.53151	38.9765	1.36337	0.579274	2.03337	1.24927	0.180013	0.103333	0.850013	0.773333
1.53124	38.979	1.14972	0.598939	1.81972	1.26894	0.183869	0.115534	0.853869	0.785534
1.53491	38.9831	1.13161	0.582239	1.80161	1.25224	0.182121	0.114524	0.852121	0.784524
1.54706	38.9883	1.13425	0.586664	1.80425	1.25666	0.182491	0.114709	0.852491	0.784709
1.54872	38.9908	1.13425	0.586664	1.80425	1.25666	0.182491	0.114709	0.852491	0.784709
1.55305	38.9926	1.34569	0.571607	2.01569	1.24161	0.178633	0.102559	0.848633	0.772559
1.55869	38.9923	1.36203	0.582893	2.03203	1.25289	0.180021	0.103236	0.850021	0.773236
1.5617	38.9932	1.13428	0.585927	1.80428	1.25593	0.183146	0.115014	0.853146	0.785014
1.60754	39.079	1.47449	0.823982	2.14449	1.49398	0.176287	0.131173	0.846287	0.801173
1.60017	39.087	1.4094	0.551069	2.0794	1.22107	0.175926	0.102047	0.845926	0.772047
1.59807	39.0839	1.4094	0.551069	2.0794	1.22107	0.175926	0.102047	0.845926	0.772047
1.60014	39.0889	1.63194	0.692137	2.30194	1.36214	0.191328	0.110166	0.861328	0.780166
1.59838	39.0824	1.4094	0.551069	2.0794	1.22107	0.175926	0.102047	0.845926	0.772047
1.55329	39.0966	1.60084	0.664206	2.27084	1.33421	0.189399	0.109199	0.859399	0.779199
1.54003	39.1159	1.58472	0.661294	2.25472	1.33129	0.191675	0.110293	0.861675	0.780293
1.56285	39.0936	1.61621	0.670696	2.28621	1.3407	0.189205	0.10953	0.859205	0.77953
1.55709	39.0934	1.47242	0.582625	2.14242	1.25263	0.174206	0.10253	0.844206	0.77253
1.53708	39.1067	1.33176	0.550333	2.00176	1.22033	0.198573	0.11137	0.868573	0.78137
1.53708	39.1077	1.33176	0.550333	2.00176	1.22033	0.198573	0.11137	0.868573	0.78137
1.52195	39.1144	1.55354	0.636659	2.22354	1.30666	0.182514	0.106642	0.852514	0.776642
1.52059	39.114	1.90217	0.832303	2.57217	1.5023	0.202844	0.126507	0.872844	0.796507
1.51729	39.1098	1.71113	0.743571	2.38113	1.41357	0.193556	0.121801	0.863556	0.791801
1.51181	39.1101	1.69745	0.728487	2.36745	1.39849	0.191234	0.120503	0.861234	0.790503
1.51515	39.1085	1.71113	0.743571	2.38113	1.41357	0.193556	0.121801	0.863556	0.791801
1.50911	39.1027	1.42378	0.62487	2.09378	1.29487	0.183154	0.115987	0.853154	0.785987
1.49686	39.0984	1.64724	0.685736	2.31724	1.35574	0.184877	0.117123	0.854877	0.787123
1.49853	39.0987	1.39317	0.537816	2.06317	1.20782	0.165923	0.098394	0.835923	0.768394
1.48201	39.1006	1.68088	0.71674	2.35088	1.38674	0.191104	0.120411	0.861104	0.790411
1.48392	39.1009	1.6235	0.657393	2.2935	1.32739	0.187078	0.108322	0.857078	0.778322
1.48541	39.1021	1.6235	0.657393	2.2935	1.32739	0.187078	0.108322	0.857078	0.778322
1.46643	39.0997	1.64289	0.673973	2.31289	1.34397	0.189422	0.109668	0.859422	0.779668
1.46482	39.0995	1.81064	0.816568	2.48064	1.48657	0.198478	0.124587	0.868478	0.794587
1.45354	39.0893	1.616	0.689488	2.286	1.35949	0.186883	0.118418	0.856883	0.788418
1.44019	39.0804	1.70186	0.729208	2.37186	1.39921	0.189087	0.119603	0.859087	0.789603
1.43764	39.0811	1.71441	0.684104	2.38441	1.3541	0.204615	0.115885	0.874615	0.785885
1.43751	39.0857	1.70186	0.729208	2.37186	1.39921	0.189087	0.119603	0.859087	0.789603
1.43738	39.0862	1.70186	0.729208	2.37186	1.39921	0.189087	0.119603	0.859087	0.789603
1.39812	39.0746	1.74773	0.765505	2.41773	1.4355	0.192889	0.121789	0.862889	0.791789
1.41663	39.0772	1.44912	0.788259	2.11912	1.45826	0.170216	0.128354	0.840216	0.798354
1.29478	39.0142	1.32824	0.556237	1.99824	1.22624	0.153768	0.0925778	0.823768	0.762578
1.32567	39.0489	1.65983	1.65983	2.32983	2.32983	0.187629	0.187629	0.857629	0.857629
1.29392	39.0148	1.32824	0.556237	1.99824	1.22624	0.153768	0.0925778	0.823768	0.762578
1.2974	39.0115	1.37639	0.618023	2.04639	1.28802	0.170397	0.108129	0.840397	0.778129
1.29072	38.9919	0.969799	0.524087	1.6398	1.19409	0.166042	0.105071	0.836042	0.775071
1.29249	38.9891	0.969799	0.524087	1.6398	1.19409	0.166042	0.105071	0.836042	0.775071
1.2966	38.9852	0.969799	0.524087	1.6398	1.19409	0.166042	0.105071	0.836042	0.775071
1.29849	38.9789	1.25827	0.518986	1.92827	1.18899	0.163138	0.0944926	0.833138	0.764493
1.30774	38.9766	1.17962	0.575871	1.84962	1.24587	0.180932	0.109148	0.850932	0.779148
1.30679	38.9784	1.17962	0.575871	1.84962	1.24587	0.180932	0.109148	0.850932	0.779148
1.30707	38.9738	1.17962	0.575871	1.84962	1.24587	0.180932	0.109148	0.850932	0.779148
1.30382	38.9701	1.17962	0.575871	1.84962	1.24587	0.180932	0.109148	0.850932	0.779148
1.41933	38.793	1.64515	0.733228	2.31514	1.40323	0.181217	0.11529	0.851217	0.78529
1.42126	38.7925	1.64515	0.733228	2.31514	1.40323	0.181217	0.11529	0.851217	0.78529
1.42968	38.7789	1.59238	0.669887	2.26238	1.33989	0.194757	0.121182	0.864757	0.791182
1.43382	38.7537	1.5792	0.671946	2.2492	1.34195	0.193519	0.120416	0.863519	0.790416
1.432	38.7471	1.56462	0.670325	2.23462	1.34033	0.192884	0.11995	0.862884	0.78995
1.42166	38.7329	1.41536	0.640428	2.08536	1.31043	0.171949	0.109395	0.841949	0.779395
1.43001	38.7409	1.56462	0.670325	2.23462	1.34033	0.192884	0.11995	0.862884	0.78995
1.42627	38.7362	1.45938	0.656911	2.12938	1.32691	0.17226	0.109551	0.84226	0.779551
1.38971	38.6929	1.57603	0.720614	2.24603	1.39061	0.175338	0.111761	0.845338	0.781761
1.4166	38.6594	1.28888	0.561406	1.95888	1.23141	0.147142	0.0874749	0.817142	0.757475
1.42091	38.664	1.39124	0.610854	2.06124	1.28085	0.160092	0.0926466	0.830092	0.762647
1.45316	38.6852	1.0081	0.733004	1.6781	1.403	0.160806	0.149525	0.830806	0.819525
1.47536	38.6824	1.13722	0.6358	1.80722	1.3058	0.16193	0.1019	0.83193	0.7719
1.48153	38.6801	1.15759	0.644851	1.82759	1.31485	0.162369	0.102221	0.832369	0.772221
1.43584	38.6788	1.05487	0.766352	1.72487	1.43635	0.162196	0.150471	0.832196	0.820471
1.46794	38.6842	1.10836	0.820284	1.77836	1.49028	0.161501	0.149938	0.831501	0.819938
1.49518	38.6742	1.18807	0.654637	1.85807	1.32464	0.163006	0.102564	0.833006	0.772564
1.51122	38.6653	1.28045	1.05128	1.95046	1.72128	0.16499	0.160397	0.83499	0.830397
1.49037	38.6764	1.18807	0.654637	1.85807	1.32464	0.163006	0.102564	0.833006	0.772564
1.50036	38.6712	1.22629	1.02768	1.89629	1.69768	0.163966	0.159535	0.833966	0.829535
1.49939	38.6718	1.22629	0.671638	1.89629	1.34164	0.163966	0.103023	0.833966	0.773023
1.50582	38.6686	1.22654	1.02822	1.89654	1.69822	0.163907	0.159468	0.833907	0.829468
1.50465	38.669	1.22654	1.02822	1.89654	1.69822	0.163907	0.159468	0.833907	0.829468
1.50301	38.6699	1.22654	1.02822	1.89654	1.69822	0.163907	0.159468	0.833907	0.829468
1.50226	38.6703	1.22654	1.02822	1.89654	1.69822	0.163907	0.159468	0.833907	0.829468
1.50129	38.6708	1.22629	1.02768	1.89629	1.69768	0.163966	0.159535	0.833966	0.829535
1.49816	38.6725	1.21268	0.668771	1.88268	1.33877	0.163795	0.102951	0.833795	0.772951
1.44673	38.7326	1.55748	0.669116	2.22748	1.33912	0.191978	0.119732	0.861978	0.789732
1.47791	38.7023	1.57769	1.36956	2.24769	2.03956	0.18791	0.174571	0.85791	0.844571
1.44993	38.7302	1.55748	0.669116	2.22748	1.33912	0.191978	0.119732	0.861978	0.789732
1.45277	38.7291	1.53596	0.665536	2.20596	1.33554	0.190911	0.119216	0.860911	0.789216
1.45439	38.7271	1.53596	0.665536	2.20596	1.33554	0.190911	0.119216	0.860911	0.789216
1.45842	38.7239	1.53596	0.665536	2.20596	1.33554	0.190911	0.119216	0.860911	0.789216
1.44369	38.7367	1.57194	0.673274	2.24194	1.34327	0.193229	0.12033	0.863229	0.79033
1.44093	38.7419	1.56478	0.670324	2.23478	1.34032	0.192867	0.11999	0.862867	0.78999
1.43755	38.7518	1.57776	0.673939	2.24776	1.34394	0.19391	0.120637	0.86391	0.790637
1.51572	38.662	1.32912	0.689797	1.99912	1.3598	0.166365	0.104355	0.836365	0.774355
1.51764	38.6597	1.25672	0.678734	1.92672	1.34873	0.168547	0.105593	0.838547	0.775593
1.41178	38.7307	1.59694	0.693123	2.26694	1.36312	0.187478	0.113744	0.857478	0.783744
1.40795	38.7282	1.59638	0.692528	2.26638	1.36253	0.187541	0.113804	0.857541	0.783804
1.4058	38.7272	1.59638	0.692528	2.26638	1.36253	0.187541	0.113804	0.857541	0.783804
1.40825	38.7218	1.59638	0.692528	2.26638	1.36253	0.187541	0.113804	0.857541	0.783804
1.41021	38.729	1.59638	0.692528	2.26638	1.36253	0.187541	0.113804	0.857541	0.783804
1.41711	38.7294	1.61544	0.703793	2.28544	1.37379	0.187474	0.113737	0.857474	0.783737
1.41955	38.7234	1.61544	1.61544	2.28544	2.28544	0.187474	0.187474	0.857474	0.857474
1.41617	38.7312	1.61544	0.703793	2.28544	1.37379	0.187474	0.113737	0.857474	0.783737
1.41538	38.7216	1.59638	1.59638	2.26638	2.26638	0.187541	0.187541	0.857541	0.857541
1.41695	38.7219	1.59694	1.59694	2.26694	2.26694	0.187478	0.187478	0.857478	0.857478
1.41213	38.7213	1.59638	0.692528	2.26638	1.36253	0.187541	0.113804	0.857541	0.783804
1.48436	38.6789	1.15759	0.644851	1.82759	1.31485	0.162369	0.102221	0.832369	0.772221
1.48689	38.6778	1.17963	0.649763	1.84963	1.31976	0.162734	0.10243	0.832734	0.77243
1.48963	38.6932	1.62988	0.956036	2.29988	1.62604	0.189733	0.1713	0.859733	0.8413
1.43528	38.7615	1.5792	0.671946	2.2492	1.34195	0.193519	0.120416	0.863519	0.790416
1.43469	38.7651	1.58606	0.67263	2.25606	1.34263	0.193952	0.120621	0.863952	0.790621
1.43485	38.7643	1.58606	0.67263	2.25606	1.34263	0.193952	0.120621	0.863952	0.790621
1.43496	38.763	1.58606	0.67263	2.25606	1.34263	0.193952	0.120621	0.863952	0.790621
1.43534	38.7599	1.5792	0.671946	2.2492	1.34195	0.193519	0.120416	0.863519	0.790416
1.53029	38.6724	1.59223	0.650907	2.26223	1.32091	0.183789	0.116353	0.853789	0.786353
1.29903	39.0096	1.37639	0.618023	2.04639	1.28802	0.170397	0.108129	0.840397	0.778129
1.29284	39.0025	1.37639	0.618023	2.04639	1.28802	0.170397	0.108129	0.840397	0.778129
1.29897	39.0101	1.37639	0.618023	2.04639	1.28802	0.170397	0.108129	0.840397	0.778129
1.28913	38.993	0.969799	0.524087	1.6398	1.19409	0.166042	0.105071	0.836042	0.775071
1.29893	38.8748	1.42875	0.620353	2.09875	1.29035	0.162066	0.0944462	0.832066	0.764446

## Sheet: TWL_dikes
TOTAL WATER LEVEL AT DIKES
		Total Water level - Extreme Conditions				Total Water level - Mean Conditions
lon(º)	lat(º)	PRES_NS	PRES_WS	FUT_NS	FUT_WS	PRES_NS	PRES_WS	FUT_NS	FUT_WS
1.42	38.73	4.63858	4.19066	5.30858	4.86066	0.309983	0.281885	0.979983	0.951885
1.45	38.91	3.94751	3.57104	4.61751	4.24104	0.625242	0.56558	1.29524	1.23558
2.64	39.56	3.09676	2.81021	3.76676	3.48021	0.246634	0.224893	0.916634	0.894893
3.14	39.83	3.4954	3.15614	4.1654	3.82614	0.521412	0.47379	1.19141	1.14379
4.27	39.89	6.52676	5.88349	7.19676	6.55349	0.936175	0.845321	1.60617	1.51532
2.71444	39.532	3.68284	2.99197	4.35284	3.66197	0.226649	0.188567	0.896649	0.858567
3.16016	39.7672	6.07336	4.88846	6.74336	5.55846	0.77368	0.62528	1.44368	1.29528
3.27278	39.7385	5.75329	4.62724	6.42329	5.29724	0.709583	0.573994	1.37958	1.24399
2.54192	39.5235	2.19199	1.7979	2.86199	2.4679	0.296422	0.242255	0.966422	0.912255
3.0883	39.9019	4.37681	3.5271	5.04681	4.1971	0.779147	0.631794	1.44915	1.30179
2.74471	39.5011	3.9101	3.16796	4.5801	3.83796	0.212633	0.178155	0.882633	0.848155
2.91954	39.3588	4.88886	3.94793	5.55886	4.61793	0.50801	0.41351	1.17801	1.08351
2.95335	39.3592	4.61216	3.72793	5.28216	4.39793	0.426839	0.348929	1.09684	1.01893
1.29614	38.9768	3.43945	2.76095	4.10945	3.43095	0.130198	0.114277	0.800198	0.784277
2.46416	39.5134	3.84866	3.10426	4.51866	3.77426	0.15654	0.135358	0.82654	0.805358
3.22123	39.7402	6.2331	5.01138	6.9031	5.68138	0.791062	0.638585	1.46106	1.30859
2.69361	39.546	3.4125	2.77092	4.0825	3.44092	0.237192	0.19573	0.907192	0.86573
3.33684	39.5396	7.8758	6.334	8.5458	7.004	1.22861	0.99239	1.89861	1.66239
3.26332	39.4233	5.45041	4.38098	6.12041	5.05098	0.852061	0.68997	1.52206	1.35997
2.37715	39.5427	5.5866	4.51433	6.2566	5.18433	0.308485	0.255156	0.978485	0.925156
2.59956	39.5478	2.26215	1.85034	2.93215	2.52034	0.244971	0.201529	0.914971	0.871529
3.46344	39.7087	6.17758	4.96597	6.84758	5.63597	1.01189	0.818362	1.68189	1.48836
3.14419	39.8673	5.52593	4.44122	6.19593	5.11122	0.791574	0.643157	1.46157	1.31316
2.47324	39.49	5.00477	4.05214	5.67477	4.72214	0.280956	0.233154	0.950956	0.903154
2.52276	39.4748	2.40228	1.96084	3.07228	2.63084	0.390798	0.318056	1.0608	0.988056
2.56499	39.5276	2.35391	1.92724	3.02391	2.59724	0.310327	0.253529	0.980327	0.923529
1.53882	38.9801	3.39222	2.74407	4.06222	3.41407	0.549593	0.445518	1.21959	1.11552
3.82463	39.9899	3.92572	3.18231	4.59572	3.85231	0.173877	0.149869	0.843877	0.819869
3.39382	39.614	4.18022	3.37515	4.85022	4.04515	0.652238	0.526204	1.32224	1.1962
3.17082	39.3311	4.40844	3.55816	5.07844	4.22816	0.762983	0.613977	1.43298	1.28398
4.13225	40.0545	8.29134	6.66482	8.96134	7.33482	0.866095	0.700738	1.53609	1.37074
2.68931	39.7958	4.74561	3.81658	5.41561	4.48658	0.620384	0.504506	1.29038	1.17451
2.99931	39.3145	5.20706	4.21046	5.87706	4.88046	0.787714	0.635554	1.45771	1.30555
3.21305	39.36	4.10777	3.32108	4.77777	3.99108	0.652105	0.52423	1.3221	1.19423

## Sheet: eTWL_evolution_beaches
year	Seagrass no degradation	Seagrass low degradation	Seagrass high degradation
2000	1.12911	1.12911	1.12911
2010	1.15411	1.19507	1.2337
2020	1.17911	1.26102	1.33828
2030	1.20411	1.32698	1.44287
2040	1.22911	1.39293	1.54745
2050	1.30411	1.50889	1.70204
2060	1.37911	1.62484	1.85662
2070	1.45411	1.7408	2.01121
2080	1.52911	1.85675	2.16579
2090	1.66411	2.03271	2.38038
2100	1.79911	2.20866	2.59496

## Sheet: eTWL_evolution_dikes
time	Seagrass no degradation	Seagrass low degradation	Seagrass high degradation
2000	4.02026	4.02026	4.02026
2010	4.04526	4.10075	4.1272
2020	4.07026	4.18123	4.23414
2030	4.09526	4.26171	4.34108
2040	4.12026	4.3422	4.44802
2050	4.19526	4.47268	4.60496
2060	4.27026	4.60317	4.7619
2070	4.34526	4.73365	4.91884
2080	4.42026	4.86413	5.07578
2090	4.55526	5.05462	5.29272
2100	4.69026	5.2451	5.50966

## Sheet: RL_beaches
RETURN LEVELS AT BEACHES
	Return Level (m)- Northern beaches				Return Level (m)- Southern beaches
Return Period (year)	PRES_NS	PRES_WS	FUT_NS	FUT_WS	PRES_NS	PRES_WS	FUT_NS	FUT_WS
1	2.73773	1.20252	3.40773	1.87252	1.81448	0.828366	2.48448	1.49837
2	2.95921	1.34988	3.62921	2.01988	2.02704	0.940087	2.69704	1.61009
3	3.05378	1.43097	3.72378	2.10097	2.13548	0.997366	2.80548	1.66737
4	3.10889	1.48632	3.77889	2.15632	2.20642	1.03491	2.87642	1.70491
5	3.14589	1.52806	3.81589	2.19806	2.25837	1.06242	2.92837	1.73242
6	3.17286	1.5614	3.84286	2.2314	2.29896	1.08393	2.96896	1.75393
7	3.1936	1.58907	3.8636	2.25907	2.33206	1.10148	3.00206	1.77148
8	3.21017	1.61265	3.88017	2.28265	2.35987	1.11623	3.02987	1.78623
9	3.22379	1.63317	3.89379	2.30317	2.38377	1.12891	3.05377	1.79891
10	3.23523	1.65129	3.90523	2.32129	2.40466	1.14	3.07466	1.81
11	3.24501	1.66751	3.91501	2.33751	2.42317	1.14983	3.09317	1.81983
12	3.2535	1.68217	3.9235	2.35217	2.43977	1.15864	3.10977	1.82864
13	3.26095	1.69552	3.93095	2.36552	2.45478	1.16661	3.12478	1.83661
14	3.26755	1.70778	3.93755	2.37778	2.46847	1.17389	3.13847	1.84389
15	3.27346	1.71911	3.94346	2.38911	2.48103	1.18056	3.15103	1.85056
16	3.27879	1.72962	3.94879	2.39962	2.49263	1.18673	3.16263	1.85673
17	3.28361	1.73943	3.95361	2.40943	2.5034	1.19246	3.1734	1.86246
18	3.28802	1.74862	3.95802	2.41862	2.51343	1.19779	3.18343	1.86779
19	3.29206	1.75726	3.96206	2.42726	2.52282	1.20279	3.19282	1.87279
20	3.29578	1.7654	3.96578	2.4354	2.53164	1.20748	3.20164	1.87748
21	3.29922	1.77311	3.96922	2.44311	2.53995	1.21191	3.20995	1.88191
22	3.30242	1.78042	3.97242	2.45042	2.5478	1.21609	3.2178	1.88609
23	3.30539	1.78737	3.97539	2.45737	2.55524	1.22005	3.22524	1.89005
24	3.30817	1.79399	3.97817	2.46399	2.5623	1.22381	3.2323	1.89381
25	3.31078	1.80031	3.98078	2.47031	2.56902	1.22739	3.23902	1.89739
26	3.31323	1.80635	3.98323	2.47635	2.57543	1.23081	3.24543	1.90081
27	3.31554	1.81215	3.98554	2.48215	2.58156	1.23407	3.25156	1.90407
28	3.31771	1.81771	3.98771	2.48771	2.58742	1.2372	3.25742	1.9072
29	3.31977	1.82305	3.98977	2.49305	2.59303	1.2402	3.26303	1.9102
30	3.32172	1.82819	3.99172	2.49819	2.59843	1.24307	3.26843	1.91307
31	3.32358	1.83315	3.99358	2.50315	2.60361	1.24584	3.27361	1.91584
32	3.32534	1.83793	3.99534	2.50793	2.6086	1.2485	3.2786	1.9185
33	3.32702	1.84255	3.99702	2.51255	2.61341	1.25107	3.28341	1.92107
34	3.32862	1.84701	3.99862	2.51701	2.61804	1.25355	3.28804	1.92355
35	3.33015	1.85133	4.00015	2.52133	2.62252	1.25594	3.29252	1.92594
36	3.33161	1.85552	4.00161	2.52552	2.62686	1.25826	3.29686	1.92826
37	3.33301	1.85958	4.00301	2.52958	2.63105	1.2605	3.30105	1.9305
38	3.33435	1.86352	4.00435	2.53352	2.63511	1.26267	3.30511	1.93267
39	3.33564	1.86734	4.00564	2.53734	2.63904	1.26478	3.30904	1.93478
40	3.33688	1.87106	4.00688	2.54106	2.64286	1.26682	3.31286	1.93682
41	3.33807	1.87468	4.00807	2.54468	2.64657	1.2688	3.31657	1.9388
42	3.33922	1.8782	4.00922	2.5482	2.65017	1.27073	3.32017	1.94073
43	3.34032	1.88163	4.01032	2.55163	2.65367	1.27261	3.32367	1.94261
44	3.34139	1.88497	4.01139	2.55497	2.65708	1.27443	3.32708	1.94443
45	3.34242	1.88822	4.01242	2.55822	2.66039	1.27621	3.33039	1.94621
46	3.34341	1.8914	4.01341	2.5614	2.66362	1.27794	3.33362	1.94794
47	3.34437	1.8945	4.01437	2.5645	2.66677	1.27963	3.33677	1.94963
48	3.3453	1.89753	4.0153	2.56753	2.66985	1.28127	3.33985	1.95127
49	3.3462	1.90049	4.0162	2.57049	2.67284	1.28288	3.34284	1.95288
50	3.34707	1.90338	4.01707	2.57338	2.67577	1.28445	3.34577	1.95445
51	3.34792	1.90621	4.01792	2.57621	2.67863	1.28598	3.34863	1.95598
52	3.34874	1.90898	4.01874	2.57898	2.68142	1.28748	3.35142	1.95748
53	3.34953	1.91169	4.01953	2.58169	2.68415	1.28895	3.35415	1.95895
54	3.35031	1.91435	4.02031	2.58435	2.68682	1.29038	3.35682	1.96038
55	3.35106	1.91695	4.02106	2.58695	2.68943	1.29178	3.35943	1.96178
56	3.35179	1.9195	4.02179	2.5895	2.69199	1.29316	3.36199	1.96316
57	3.3525	1.92199	4.0225	2.59199	2.69449	1.2945	3.36449	1.9645
58	3.35319	1.92444	4.02319	2.59444	2.69695	1.29582	3.36695	1.96582
59	3.35386	1.92685	4.02386	2.59685	2.69935	1.29711	3.36935	1.96711
60	3.35451	1.92921	4.02451	2.59921	2.70171	1.29838	3.37171	1.96838
61	3.35515	1.93152	4.02515	2.60152	2.70402	1.29962	3.37402	1.96962
62	3.35577	1.93379	4.02577	2.60379	2.70628	1.30084	3.37628	1.97084
63	3.35638	1.93603	4.02638	2.60603	2.70851	1.30204	3.37851	1.97204
64	3.35697	1.93822	4.02697	2.60822	2.71069	1.30321	3.38069	1.97321
65	3.35755	1.94038	4.02755	2.61038	2.71283	1.30437	3.38283	1.97437
66	3.35811	1.9425	4.02811	2.6125	2.71494	1.3055	3.38494	1.9755
67	3.35866	1.94458	4.02866	2.61458	2.71701	1.30661	3.38701	1.97661
68	3.3592	1.94663	4.0292	2.61663	2.71904	1.30771	3.38904	1.97771
69	3.35973	1.94865	4.02973	2.61865	2.72104	1.30878	3.39104	1.97878
70	3.36024	1.95063	4.03024	2.62063	2.723	1.30984	3.393	1.97984
71	3.36074	1.95259	4.03074	2.62259	2.72493	1.31088	3.39493	1.98088
72	3.36124	1.95451	4.03124	2.62451	2.72683	1.31191	3.39683	1.98191
73	3.36172	1.9564	4.03172	2.6264	2.7287	1.31291	3.3987	1.98291
74	3.36219	1.95827	4.03219	2.62827	2.73054	1.3139	3.40054	1.9839
75	3.36265	1.96011	4.03265	2.63011	2.73235	1.31488	3.40235	1.98488
76	3.3631	1.96192	4.0331	2.63192	2.73413	1.31584	3.40413	1.98584
77	3.36354	1.9637	4.03354	2.6337	2.73588	1.31679	3.40588	1.98679
78	3.36398	1.96546	4.03398	2.63546	2.73761	1.31772	3.40761	1.98772
79	3.3644	1.96719	4.0344	2.63719	2.73931	1.31864	3.40931	1.98864
80	3.36482	1.9689	4.03482	2.6389	2.74099	1.31955	3.41099	1.98955
81	3.36523	1.97059	4.03523	2.64059	2.74264	1.32044	3.41264	1.99044
82	3.36563	1.97225	4.03563	2.64225	2.74427	1.32132	3.41427	1.99132
83	3.36603	1.97389	4.03603	2.64389	2.74588	1.32219	3.41588	1.99219
84	3.36641	1.97551	4.03641	2.64551	2.74746	1.32304	3.41746	1.99304
85	3.36679	1.97711	4.03679	2.64711	2.74902	1.32389	3.41902	1.99389
86	3.36716	1.97868	4.03716	2.64868	2.75056	1.32472	3.42056	1.99472
87	3.36753	1.98024	4.03753	2.65024	2.75208	1.32554	3.42208	1.99554
88	3.36789	1.98178	4.03789	2.65178	2.75358	1.32635	3.42358	1.99635
89	3.36824	1.9833	4.03824	2.6533	2.75506	1.32715	3.42506	1.99715
90	3.36859	1.98479	4.03859	2.65479	2.75652	1.32794	3.42652	1.99794
91	3.36893	1.98627	4.03893	2.65627	2.75796	1.32872	3.42796	1.99872
92	3.36927	1.98774	4.03927	2.65774	2.75939	1.32949	3.42939	1.99949
93	3.3696	1.98918	4.0396	2.65918	2.76079	1.33025	3.43079	2.00025
94	3.36992	1.99061	4.03992	2.66061	2.76218	1.331	3.43218	2.001
95	3.37024	1.99202	4.04024	2.66202	2.76355	1.33174	3.43355	2.00174
96	3.37055	1.99341	4.04055	2.66341	2.7649	1.33248	3.4349	2.00248
97	3.37086	1.99479	4.04086	2.66479	2.76624	1.3332	3.43624	2.0032
98	3.37116	1.99615	4.04116	2.66615	2.76756	1.33392	3.43756	2.00392
99	3.37146	1.9975	4.04146	2.6675	2.76886	1.33463	3.43886	2.00463
100	3.37176	1.99883	4.04176	2.66883	2.77015	1.33532	3.44015	2.00532

## Sheet: RL_dikes
RETURN LEVELS AT DIKES
	Return Level (m)- Northern dikes				Return Level (m)- Southern dikes
Return Period (year)	PRES_NS	PRES_WS	FUT_NS	FUT_WS	PRES_NS	PRES_WS	FUT_NS	FUT_WS
1	7.70155	6.18382	8.37155	6.85382	4.93595	4.00874	5.60595	4.67874
2	8.52364	6.85033	9.19364	7.52033	5.64534	4.56637	6.31534	5.23637
3	9.01033	7.24512	9.68033	7.91512	6.02064	4.86326	6.69064	5.53326
4	9.35826	7.52744	10.0283	8.19744	6.2706	5.06181	6.9406	5.73181
5	9.62966	7.7477	10.2997	8.4177	6.45566	5.20923	7.12566	5.87923
6	9.85239	7.9285	10.5224	8.5985	6.60138	5.3256	7.27138	5.9956
7	10.0414	8.08196	10.7114	8.75196	6.72087	5.4212	7.39087	6.0912
8	10.2056	8.21532	10.8756	8.88532	6.82169	5.502	7.49169	6.172
9	10.3509	8.33329	11.0209	9.00329	6.90861	5.57176	7.57861	6.24176
10	10.4812	8.43909	11.1512	9.10909	6.9848	5.63299	7.6548	6.30299
11	10.5993	8.53502	11.2693	9.20502	7.05248	5.68744	7.72248	6.35744
12	10.7073	8.62277	11.3773	9.29277	7.11324	5.73638	7.78324	6.40638
13	10.8069	8.70365	11.4769	9.37365	7.16829	5.78077	7.83829	6.45077
14	10.8992	8.77867	11.5692	9.44867	7.21856	5.82132	7.88856	6.49132
15	10.9853	8.84862	11.6553	9.51862	7.26474	5.85862	7.93474	6.52862
16	11.066	8.91416	11.736	9.58416	7.30742	5.89312	7.97742	6.56312
17	11.1419	8.97581	11.8119	9.64581	7.34706	5.92518	8.01706	6.59518
18	11.2135	9.03401	11.8835	9.70401	7.38404	5.95511	8.05404	6.62511
19	11.2813	9.08913	11.9513	9.75913	7.41866	5.98314	8.08866	6.65314
20	11.3458	9.14149	12.0158	9.81149	7.45119	6.00951	8.12119	6.67951
21	11.4071	9.19135	12.0771	9.86135	7.48185	6.03437	8.15185	6.70437
22	11.4657	9.23895	12.1357	9.90895	7.51084	6.05789	8.18084	6.72789
23	11.5217	9.28447	12.1917	9.95447	7.5383	6.08018	8.2083	6.75018
24	11.5754	9.3281	12.2454	9.9981	7.56439	6.10137	8.23439	6.77137
25	11.6269	9.36999	12.2969	10.04	7.58923	6.12155	8.25923	6.79155
26	11.6764	9.41027	12.3464	10.0803	7.61292	6.14081	8.28292	6.81081
27	11.7242	9.44907	12.3942	10.1191	7.63555	6.15922	8.30555	6.82922
28	11.7702	9.48649	12.4402	10.1565	7.65722	6.17684	8.32722	6.84684
29	11.8147	9.52262	12.4847	10.1926	7.67799	6.19375	8.34799	6.86375
30	11.8576	9.55755	12.5276	10.2276	7.69793	6.20999	8.36793	6.87999
31	11.8992	9.59137	12.5692	10.2614	7.71709	6.2256	8.38709	6.8956
32	11.9395	9.62413	12.6095	10.2941	7.73555	6.24064	8.40555	6.91064
33	11.9786	9.65592	12.6486	10.3259	7.75333	6.25513	8.42333	6.92513
34	12.0166	9.68677	12.6866	10.3568	7.77048	6.26912	8.44048	6.93912
35	12.0534	9.71675	12.7234	10.3867	7.78705	6.28264	8.45705	6.95264
36	12.0893	9.7459	12.7593	10.4159	7.80307	6.29571	8.47307	6.96571
37	12.1242	9.77427	12.7942	10.4443	7.81857	6.30837	8.48857	6.97837
38	12.1582	9.8019	12.8282	10.4719	7.83359	6.32063	8.50359	6.99063
39	12.1913	9.82883	12.8613	10.4988	7.84814	6.33251	8.51814	7.00251
40	12.2236	9.8551	12.8936	10.5251	7.86226	6.34405	8.53226	7.01405
41	12.2551	9.88073	12.9251	10.5507	7.87597	6.35526	8.54597	7.02526
42	12.2859	9.90576	12.9559	10.5758	7.88929	6.36614	8.55929	7.03614
43	12.3159	9.93021	12.9859	10.6002	7.90224	6.37673	8.57224	7.04673
44	12.3453	9.95411	13.0153	10.6241	7.91483	6.38704	8.58483	7.05704
45	12.3741	9.97748	13.0441	10.6475	7.9271	6.39707	8.5971	7.06707
46	12.4022	10.0004	13.0722	10.6704	7.93904	6.40685	8.60904	7.07685
47	12.4297	10.0228	13.0997	10.6928	7.95069	6.41638	8.62069	7.08638
48	12.4567	10.0447	13.1267	10.7147	7.96204	6.42568	8.63204	7.09567
49	12.4831	10.0662	13.1531	10.7362	7.97312	6.43475	8.64312	7.10475
50	12.509	10.0872	13.179	10.7572	7.98393	6.44361	8.65393	7.11361
51	12.5344	10.1079	13.2044	10.7779	7.99449	6.45226	8.66449	7.12226
52	12.5593	10.1282	13.2293	10.7982	8.00481	6.46072	8.67481	7.13072
53	12.5838	10.1481	13.2538	10.8181	8.01489	6.46898	8.68489	7.13898
54	12.6078	10.1676	13.2778	10.8376	8.02476	6.47707	8.69476	7.14707
55	12.6314	10.1868	13.3014	10.8568	8.03441	6.48499	8.70441	7.15499
56	12.6545	10.2056	13.3245	10.8756	8.04385	6.49273	8.71385	7.16273
57	12.6773	10.2241	13.3473	10.8941	8.0531	6.50032	8.7231	7.17032
58	12.6997	10.2423	13.3697	10.9123	8.06216	6.50776	8.73216	7.17776
59	12.7217	10.2602	13.3917	10.9302	8.07103	6.51504	8.74103	7.18504
60	12.7433	10.2778	13.4133	10.9478	8.07973	6.52218	8.74973	7.19218
61	12.7646	10.2951	13.4346	10.9651	8.08826	6.52919	8.75826	7.19919
62	12.7855	10.3122	13.4555	10.9822	8.09663	6.53606	8.76663	7.20606
63	12.8062	10.3289	13.4762	10.9989	8.10484	6.5428	8.77484	7.2128
64	12.8265	10.3454	13.4965	11.0154	8.11289	6.54942	8.78289	7.21942
65	12.8465	10.3617	13.5165	11.0317	8.1208	6.55592	8.7908	7.22592
66	12.8661	10.3777	13.5361	11.0477	8.12856	6.5623	8.79856	7.2323
67	12.8856	10.3935	13.5556	11.0635	8.13619	6.56857	8.80619	7.23857
68	12.9047	10.4091	13.5747	11.0791	8.14369	6.57473	8.81369	7.24473
69	12.9235	10.4244	13.5935	11.0944	8.15105	6.58078	8.82105	7.25078
70	12.9421	10.4395	13.6121	11.1095	8.15829	6.58674	8.82829	7.25674
71	12.9604	10.4544	13.6304	11.1244	8.16541	6.59259	8.83541	7.26259
72	12.9785	10.4692	13.6485	11.1392	8.17241	6.59835	8.84241	7.26835
73	12.9964	10.4837	13.6664	11.1537	8.1793	6.60402	8.8493	7.27402
74	13.014	10.498	13.684	11.168	8.18607	6.6096	8.85607	7.2796
75	13.0313	10.5121	13.7013	11.1821	8.19274	6.61509	8.86274	7.28509
76	13.0485	10.526	13.7185	11.196	8.19931	6.62049	8.86931	7.29049
77	13.0654	10.5398	13.7354	11.2098	8.20577	6.62581	8.87577	7.29581
78	13.0821	10.5534	13.7521	11.2234	8.21213	6.63105	8.88213	7.30105
79	13.0986	10.5668	13.7686	11.2368	8.2184	6.63622	8.8884	7.30622
80	13.1149	10.5801	13.7849	11.2501	8.22458	6.64131	8.89458	7.31131
81	13.131	10.5932	13.801	11.2632	8.23066	6.64632	8.90066	7.31632
82	13.1469	10.6061	13.8169	11.2761	8.23666	6.65126	8.90666	7.32126
83	13.1626	10.6189	13.8326	11.2889	8.24257	6.65613	8.91257	7.32613
84	13.1781	10.6316	13.8481	11.3016	8.2484	6.66094	8.9184	7.33094
85	13.1935	10.6441	13.8635	11.3141	8.25415	6.66567	8.92415	7.33567
86	13.2087	10.6564	13.8787	11.3264	8.25981	6.67034	8.92981	7.34034
87	13.2237	10.6686	13.8937	11.3386	8.2654	6.67495	8.9354	7.34495
88	13.2385	10.6807	13.9085	11.3507	8.27092	6.6795	8.94092	7.3495
89	13.2532	10.6926	13.9232	11.3626	8.27636	6.68399	8.94636	7.35399
90	13.2677	10.7044	13.9377	11.3744	8.28173	6.68842	8.95173	7.35842
91	13.282	10.7161	13.952	11.3861	8.28702	6.69279	8.95702	7.36279
92	13.2963	10.7277	13.9663	11.3977	8.29226	6.6971	8.96226	7.3671
93	13.3103	10.7391	13.9803	11.4091	8.29742	6.70136	8.96742	7.37136
94	13.3242	10.7504	13.9942	11.4204	8.30252	6.70557	8.97252	7.37557
95	13.338	10.7616	14.008	11.4316	8.30755	6.70973	8.97755	7.37973
96	13.3516	10.7727	14.0216	11.4427	8.31252	6.71383	8.98252	7.38383
97	13.3651	10.7837	14.0351	11.4537	8.31744	6.71789	8.98744	7.38789
98	13.3784	10.7945	14.0484	11.4645	8.32229	6.72189	8.99229	7.39189
99	13.3916	10.8053	14.0616	11.4753	8.32708	6.72585	8.99708	7.39585
100	13.4047	10.8159	14.0747	11.4859	8.33182	6.72976	9.00182	7.39976
